# Supplementary material for: Aberrant T-cell phenotypes in a cohort of patients with post-treatment Lyme disease
Source: Front Immunol. 2025 Jul 9;16:1607619. doi: 10.3389/fimmu.2025.1607619 (PMC12283721; doi:10.3389/fimmu.2025.1607619)
Supplement: Supplementary file 1 [file Table1.xlsx]

## Sheet: DemographicVariable-Definitions
Parameter	Definition
AGEYR_DG	Age at diagnosis (years)
GENDR_DG	Gender at diagnosis, 1=MALE; 0=FEMALE
RACE_COMB	White, non-hispanic, 1=TRUE; 0=FALSE
incat_dg	High-Income (>$100k/yr) 1=TRUE; 0=FALSE
time_en	Duration of illness from onset date recorded from medical record to v1 study visit (days)
time_tx	Duration of illness from onset date recorded from medical record to first appropriate antibiotic treatment (days)
AX_CUR	Currently taking antibiotics at the study visit
AX_TOT	Total self-reported antibiotic exposure at the time of the study visit (days)
pretx_inax	Given inappropriate antibiocs for treatment of Lyme disease prior to appropriate antibiotics
st_exp	Given steroids for treatment of Lyme disease prior to appropriate antibiotics
RASH_MR	Initial Lyme presentation in the medical record included an erythema migrans rash
flulike_mr	Initial Lyme presentation in the medical record included a flulike illness
NEURO_MR	Initial Lyme presentation in the medical record included neurologic Lyme
ARTHRITIS_MR	Initial Lyme presentation in the medical record included late Lyme arthritis
CARDITIS_MR	Initial Lyme presentation in the medical record included Lyme carditis
ELRES_L2	ELISA result
SEROGRP	CDC 2-tier positive based on acute/convalescent algorithm and duration of illness
TEMPF_PE	Temperature on physical exam
PULSE_PE	Pulse on physical exam
SBPRE_PE	Systolic blood pressure on physical exam
DBPRE_PE	Diastolic blood pressure on physical exam
AST_L1	AST Liver function result
ALT_L1	ALT liver function result
ALK_L1	ALK-phos liver function result
LYMPH_L1	Lymphocyte count (clinical lab)
WBC_L1	Total white blood cell count (clinical lab)
GRAN_L1	Granulocyte count (clinical lab)
MONO_L1	Monocyte count (clinical lab)
EOS_L1	Eosinophil count (clinical lab)
hrtds_bh	Heart disease
thyds_bh	Thyroids disease
neuro_bh	Neuropathy
disab_dg	Out of work on disability
bmi	Body mass index
diabs_bh	Diabetes
cptun_bh	Carpal tunnel syndrome
fc	Fatigue/Cognitive factor score
oc	Ocular disequilibrium factor score
fin	Infection-type factor score
pn	Musculoskeletal pain factor score
ne	Neurologic factor score
mo	Mood-related factor score

## Sheet: Cohort-Demographics-Overview
Variable	mean.ptld	median.ptld	iqr.ptld	mean.hc	median.hc	iqr.hc	na.ptld	na.hc
Demographic information
Age (yrs)	48.263	49	22	42.286	37	26.75	0	0
Sex	0.565	1	1	0.393	0	1	0	0
Race (Non-white hispanic)	0.912	NA	NA	0.643	NA	NA	0.351	0
BMI	27.049	26.122	6.904	27.57	25.778	5.776	7.368	75
Disability	0.043	0	0	0	0	0	1.404	14.286
High-Income (>$100k/yr)	0.561	NA	NA	0.321	NA	NA	0	0
Co-morbities on study enrollment
Thyroid Disease	0.07	0	0	0	0	0	0	0
Diabetes	0.032	0	0	0	0	0	0	0
Heart Disease	0.154	0	0	0.036	0	0	0	0
Migraines	0.193	0	0	0.036	0	0	0	0
Carpal Tunnel	0.109	0	0	0.036	0	0	0	0
Neuropathy	0.07	0	0	0	0	0	0	0
Characteristics of acute Lyme infection
Duration of illness from onset date recorded from medical record to v1 study visit (days)	1167.87	631	1261	NA	NA	NA	0	0
Duration of illness from onset date recorded from medical record to first appropriate antibiotic treatment (days)	208.933	22	123	NA	NA	NA	0	0
Given steroids for treatment of Lyme disease prior to appropriate antibiotics	0.277	0	1	NA	NA	NA	0	0
Erythema Migrans Rash	0.396	0	1	NA	NA	NA	0	0
Neurologic Lyme	0.07	0	0	NA	NA	NA	0	0
Late Lyme Arthritis	0.112	0	0	NA	NA	NA	0	0
Lyme Carditis	0.014	0	0	NA	NA	NA	0	0
Seropositive	0.851	0	2	NA	NA	NA	1.053	10.714
Binary variables are coded 1 = Yes/True; 0=No/False

## Sheet: FlowCohort-DemographicsTests
	HC	PTLD	p.val	p.adj
AGEYR_DG	21.6875	47.2537	0.107146	0.257151
GENDR_DG	0.15625	0.61194	0.0178668	0.0536004
RACE_COMB	0.34375	0.910448	0.00369111	0.0147645
incat_dg	0.21875	0.597015	0.000259684	0.0031162
bmi	20.1378	24.4779	0.657971	0.789565
disab_dg	0	0.0447761	1	1
thyds_bh	0	0.0522388	0.347979	0.533914
diabs_bh	0	0.0149254	0.597696	0.789565
hrtds_bh	0.0625	0.156716	0.254324	0.508649
migrn_bh	0	0.238806	0.000765345	0.00459207
cptun_bh	0.0625	0.0820896	1	1
neuro_bh	0	0.0597015	0.355943	0.533914
