# Supplementary material for: Aberrant T-cell phenotypes in a cohort of patients with post-treatment Lyme disease
Source: Front Immunol. 2025 Jul 9;16:1607619. doi: 10.3389/fimmu.2025.1607619 (PMC12283721; doi:10.3389/fimmu.2025.1607619)
Supplement: Supplementary file 2 [file Table2.xlsx]

## Sheet: HcvPTLD
Analyte	cluster	min	q1	median	q3	max	sd.logx	na.pct
TNF.alpha	HC	0	2.725	18.75	56.5	159	52.8682	0
TNF.alpha	PTLD	0	2	22	47	846.5	84.7234	2.32558
IL.6	HC	0	0	6	33	225	44.4298	0
IL.6	PTLD	0	0	4.6	15.5	632	57.5172	2.32558
IL.33	HC	0	4.875	17.5	64.5	4372	1021.83	0
IL.33	PTLD	0	3.5	15	50.25	4622	384.397	2.71318
IL.3	HC	0	4.425	26	56.875	4586	1075.07	0
IL.3	PTLD	0	0	19.5	56	4498.5	447.506	3.48837
PDGF.BB	HC	1	1302.65	2804.75	4702.75	7276	2189.25	0
PDGF.BB	PTLD	0	647	2439.5	4580.12	14550	2667.96	3.10078
CD117.c.kit	HC	0	50.65	125.8	677.75	2421	659.781	3.57143
CD117.c.kit	PTLD	0	44	124	425.3	2568	503.221	6.58915
IL.7	HC	0	4.2	10.3	28.25	136	39.0233	0
IL.7	PTLD	0	3.3	12	31	1274	103.711	1.93798
CXCL10.IP.10.CRG.2	HC	3.5	52.75	106	171.375	3735	699.545	0
CXCL10.IP.10.CRG.2	PTLD	0	40.125	96.5	176.375	3473	382.577	3.87597
IL.10	HC	0	0	0	94.625	254	75.9603	0
IL.10	PTLD	0	0	0	79	2136	157.369	3.48837
EGF	HC	0	281.625	470.15	769.125	1095	321.656	0
EGF	PTLD	0	161	374	641.5	2338.5	411.099	1.93798
CXCL2.GRO.beta.MIP.2.CINC.3	HC	0	41.75	192.75	416.875	1172	298.343	0
CXCL2.GRO.beta.MIP.2.CINC.3	PTLD	0	49.75	154.5	391	2680	405.683	2.32558
beta.NGF	HC	0	6.9	20.5	46.75	923	255.129	3.57143
beta.NGF	PTLD	0	6	15	58	2347	248.225	1.93798
IFN.gamma	HC	0	2.75	14.5	56.5	4553	1052.26	0
IFN.gamma	PTLD	0	3	16	39.75	4405	498.865	2.71318
IL.17E.IL.25	HC	0	0	1.5	16	51	16.239	3.57143
IL.17E.IL.25	PTLD	0	0	3.8	20.5	332	25.0282	1.93798
MMP.13	HC	0	0	0	326	1964	475.754	0
MMP.13	PTLD	0	0	0	225.1	7396	535.098	1.55039
CCL3.MIP.1.alpha	HC	0	0	0	57.875	142	42.1705	0
CCL3.MIP.1.alpha	PTLD	0	0	0.3	72.5	1185.8	107.166	3.48837
CCL5.RANTES	HC	0	7710.62	15591.8	19036.7	21380.3	7057	0
CCL5.RANTES	PTLD	0	5040.75	12582.2	19047	27165.5	7472.88	2.32558
CCL4.MIP.1.beta	HC	0	5.5	17.5	38.25	364	104.303	0
CCL4.MIP.1.beta	PTLD	0	4.5	19	50.5	1520.5	143.789	1.16279
IL.1.alpha.IL.1F1	HC	0	0	0	10	61	17.8789	0
IL.1.alpha.IL.1F1	PTLD	0	0	0.5	31	269.5	29.0374	1.93798
IL.4	HC	0	2	7.75	17.25	326	86.2265	0
IL.4	PTLD	0	1	9	21.25	772	89.3211	1.16279
CCL19.MIP.3.beta	HC	0	40.4	74.3	205.65	3488	881.893	3.57143
CCL19.MIP.3.beta	PTLD	0	29.5	72	204	4518.5	472.845	1.93798
IL.2	HC	0	3	8.5	22.5	225	66.5736	0
IL.2	PTLD	0	2	13	27.875	551.5	73.9329	1.55039
Adiponectin.Acrp30	HC	31	2221.75	5382.5	7225.25	8900	2972.61	0
Adiponectin.Acrp30	PTLD	0	2271.5	6183	7401	11955.5	3000.05	3.48837
CX3CL1.Fractalkine	HC	0	8.75	63	147.25	3543	823.468	3.57143
CX3CL1.Fractalkine	PTLD	0	4	49	113.25	6824	620.304	1.55039
IL.13	HC	0	1.25	6.25	15.5	44.5	13.9389	0
IL.13	PTLD	0	2.5	8	16.5	299	26.1158	1.55039
IL.8.CXCL8	HC	0	27.625	66.75	136.375	1568.5	308.888	0
IL.8.CXCL8	PTLD	0	22	41.5	84.5	5974.5	622.41	1.93798
IL.5	HC	0	1.375	5.5	22.75	49.5	13.4822	0
IL.5	PTLD	0	0	5.5	24	186.5	18.7001	1.93798
IL.12.p70	HC	0	0.5	17	43.25	798	216.157	3.57143
IL.12.p70	PTLD	0	0	16.5	64.5	1307.5	152.376	1.55039
CCL2.JE.MCP.1	HC	0	25.5	63.65	140.575	1077.5	269.186	0
CCL2.JE.MCP.1	PTLD	0	13.75	54.3	175.9	3139.5	333.895	2.71318
IFN.alpha	HC	0	3.5	14.75	38.625	655	179.739	0
IFN.alpha	PTLD	0	3	12	42.875	1461	180.122	2.32558
GM.CSF	HC	0	0	9.5	36.25	444.5	113.805	0
GM.CSF	PTLD	0	0	12.8	44.5	594	74.0287	1.93798
TRAIL.TNFSF10	HC	0	1.4	3.8	22	184	36.3497	3.57143
TRAIL.TNFSF10	PTLD	0	1.8	9.55	22.625	131	16.9968	6.97674
CD40.TNFRSF5	HC	0	67.625	106.5	199.25	4314	965.41	0
CD40.TNFRSF5	PTLD	0	53.5	95	185	4233	409.167	1.93798
CXCL1.GRO.alpha.KC.CINC.1	HC	0	1	6.5	20	296	56.4854	3.57143
CXCL1.GRO.alpha.KC.CINC.1	PTLD	0	0	5.5	24	92	15.3309	1.93798

## Sheet: PLQS-Cluster
Analyte	cluster	min	q1	median	q3	max	sd.logx	na.pct
TNF-alpha	1	0	4	12	47.25	373.5	55.3342	5.55556
TNF-alpha	2	0	6.5	36.75	53.5	239	61.7754	0
TNF-alpha	3	0	10	24.5	43.5	790	127.827	5.12821
TNF-alpha	4	0	0	10	54	255.5	57.4322	3.125
TNF-alpha	5	0	3	22.75	45	846.5	155.942	0
TNF-alpha	6	0	1.5	14.5	44	208	42.1482	0
IL-6	1	0	0	2.75	12.375	272.5	50.0828	7.40741
IL-6	2	0	0	13.25	19.375	632	128.789	0
IL-6	3	0	1.5	10.5	15	326	52.7028	5.12821
IL-6	4	0	0	2	17.125	410.5	72.4421	0
IL-6	5	0	0	2.75	12.375	70	13.9675	0
IL-6	6	0	0	2.75	14	108.5	20.9014	0
IL-33	1	0	4.5	16.5	31.5	856	143.224	5.55556
IL-33	2	0	12.125	22	58.75	1294.5	271.961	0
IL-33	3	0	6.375	14.75	71.875	828	135.44	2.5641
IL-33	4	0	3.75	19.25	65	1947.5	348.651	0
IL-33	5	0	2.5	14	46	4622	887.063	3.33333
IL-33	6	0	1	11.5	53	2047.5	328.561	1.51515
IL-3	1	0	1.05	14.3	45	1538	260.614	5.55556
IL-3	2	0	24.75	44.5	62.375	969.5	211.179	0
IL-3	3	0	0	20.5	53	801.5	131.822	5.12821
IL-3	4	0	0.375	17.5	66.5	2164	396.253	6.25
IL-3	5	0	0	21.5	46.5	4498.5	1008.3	3.33333
IL-3	6	0	0	14	50	2327.5	401.61	1.51515
PDGF-BB	1	0	584.75	2031	4568.62	11273	2565.11	7.40741
PDGF-BB	2	1	1644.5	3077	4934.75	8384	2460.08	4.16667
PDGF-BB	3	3	1291	2793	3447	14550	2897.43	5.12821
PDGF-BB	4	2	758.5	2038	5216	13832	3121.08	3.125
PDGF-BB	5	0	1441.75	3343	5066.62	7651.5	2525.96	0
PDGF-BB	6	0	494.625	1629	5052.25	10460	2671.56	0
CD117/c-kit	1	0	45.15	114.8	323.75	2113	463.767	12.963
CD117/c-kit	2	0	46	104	431.5	1821	524.629	4.16667
CD117/c-kit	3	0	46.5	148.75	466.875	1447	349.827	2.5641
CD117/c-kit	4	0	51.2	189.25	489.625	1830	499.992	6.25
CD117/c-kit	5	0	40.5	123.4	252.25	2545	629.371	13.3333
CD117/c-kit	6	0	34	106.8	391	2568	588.375	1.51515
IL-7	1	0	2.6	7.65	28	860	121.089	3.7037
IL-7	2	0	8.2	27.5	33.375	362	72.3738	0
IL-7	3	0.3	9.35	17.15	33.125	113	22.9725	2.5641
IL-7	4	0	2	12	37.5	311	72.1432	3.125
IL-7	5	0	6.3	13	28.5	1274	234.248	3.33333
IL-7	6	0	0.425	8.25	31	163	35.7032	0
CXCL10/IP-10/CRG-2	1	0	34.25	87	144.5	2356	450.922	5.55556
CXCL10/IP-10/CRG-2	2	2	104.75	134.25	206.375	1117	220.85	0
CXCL10/IP-10/CRG-2	3	9.5	59	99.75	185.5	1400.5	290.069	7.69231
CXCL10/IP-10/CRG-2	4	0	47.125	102.5	138.125	387	102.677	6.25
CXCL10/IP-10/CRG-2	5	0	63	98	308.5	2184	500.088	3.33333
CXCL10/IP-10/CRG-2	6	0	22	66.5	147.875	3473	438.583	0
IL-10	1	0	0	0	37.9	620	98.8203	5.55556
IL-10	2	0	0	66	92.5	569.5	120.361	4.16667
IL-10	3	0	0	40	82	189	47.6472	5.12821
IL-10	4	0	0	0	93	486	129.907	3.125
IL-10	5	0	0	0	76.5	166	53.0371	3.33333
IL-10	6	0	0	0	70	230	56.3745	1.51515
EGF	1	0	148.5	273	658.15	2338.5	469.799	5.55556
EGF	2	0	285.75	496.55	685.25	1562	396	0
EGF	3	7.3	267	462.3	653	1442	362.216	5.12821
EGF	4	0	170.825	330	615.75	1768	490.608	0
EGF	5	0	209.5	502.15	747.75	1572	412.085	0
EGF	6	0	56.625	301.15	536.6	1454.5	383.112	0
CXCL2/GRO beta/MIP-2/CINC-3	1	0	41.625	163.75	385.375	2472.5	565.468	3.7037
CXCL2/GRO beta/MIP-2/CINC-3	2	0	94.875	144.5	261.125	2680	550.976	0
CXCL2/GRO beta/MIP-2/CINC-3	3	0	70	179.5	397.5	1773	342.147	5.12821
CXCL2/GRO beta/MIP-2/CINC-3	4	0	53	156	417.375	2218	425.427	0
CXCL2/GRO beta/MIP-2/CINC-3	5	0	54	201.5	465	1891	368.013	3.33333
CXCL2/GRO beta/MIP-2/CINC-3	6	0	26.75	130.1	342.375	719.5	209.757	0
beta-NGF	1	0	7.175	15.25	31.55	2347	382.424	3.7037
beta-NGF	2	0	13.375	19	90.5	809	199.301	0
beta-NGF	3	0	11.075	20.4	69.975	1170.5	196.189	2.5641
beta-NGF	4	0	9.5	16	147	693	201.454	3.125
beta-NGF	5	0	5.2	15.25	48	971.5	215.062	0
beta-NGF	6	0	4	12	60.3	894.5	217.361	1.51515
IFN-gamma	1	0	3.75	14.75	27.125	1066	165.146	3.7037
IFN-gamma	2	0	14.25	20	36.75	1867.5	403.405	4.16667
IFN-gamma	3	0	7	16	40.5	163	43.7553	5.12821
IFN-gamma	4	0	2	10	41.5	2109.5	389.629	3.125
IFN-gamma	5	0	2.625	18.5	62.625	4405	903.373	0
IFN-gamma	6	0	2	14	44	3903	650.434	1.51515
IL-17E/IL-25	1	0	0	2	13.75	332	48.7622	5.55556
IL-17E/IL-25	2	0	1.9	17	22	35	10.8559	4.16667
IL-17E/IL-25	3	0	0.8	6.9	19.875	55	12.6081	2.5641
IL-17E/IL-25	4	0	0.225	7	22.125	45	13.0513	0
IL-17E/IL-25	5	0	0	2.4	20.875	57	15.5688	0
IL-17E/IL-25	6	0	0	2	19.75	62	14.9918	0
MMP-13	1	0	0	0	81.25	1262	255.453	3.7037
MMP-13	2	0	0	159.25	313.75	831.5	243.592	0
MMP-13	3	0	0	0	206.5	1559.5	293.641	2.5641
MMP-13	4	0	0	0	410.75	1043.8	302.873	0
MMP-13	5	0	0	0	245.825	1271.5	309.922	0
MMP-13	6	0	0	0	230	1609	298.799	1.51515
CCL3/MIP-1 alpha	1	0	0	0	44	672.3	101.064	7.40741
CCL3/MIP-1 alpha	2	0	4.4	61	108	587.3	152.966	4.16667
CCL3/MIP-1 alpha	3	0	0	19.3	68	161	48.3038	5.12821
CCL3/MIP-1 alpha	4	0	0	0	89	1185.8	212.954	3.125
CCL3/MIP-1 alpha	5	0	0	0.3	79.5	117	45.2827	3.33333
CCL3/MIP-1 alpha	6	0	0	0	46.75	174	49.2181	0
CCL5/RANTES	1	0	4916.75	12697	19351.8	23681.5	7711.71	5.55556
CCL5/RANTES	2	0	10737.9	14635.8	17929.6	21519.3	6204.69	0
CCL5/RANTES	3	0	8404.75	13531.2	19704.3	24497	7514.18	2.5641
CCL5/RANTES	4	0	5201.5	11367.5	17787.2	27165.5	7681.27	3.125
CCL5/RANTES	5	0	5362	16733.5	19608.3	21846.3	7796.93	3.33333
CCL5/RANTES	6	0	3677.25	10862.2	17921.6	25028.3	7678.45	0
CCL4/MIP-1 beta	1	0	3.225	10	37.25	1520.5	218.13	3.7037
CCL4/MIP-1 beta	2	0.5	13.625	37.5	85	793	224.151	0
CCL4/MIP-1 beta	3	0	12.75	30.5	49.25	293	48.8491	2.5641
CCL4/MIP-1 beta	4	0	3.75	21.25	56.875	588	163.852	0
CCL4/MIP-1 beta	5	0	5.625	17.75	48.875	382	79.3352	0
CCL4/MIP-1 beta	6	0	2.125	14.75	50.5	375	74.8843	0
IL-1 alpha/IL-1F1	1	0	0	0	24	192	32.3347	5.55556
IL-1 alpha/IL-1F1	2	0	0	27.5	32	53.5	17.7034	0
IL-1 alpha/IL-1F1	3	0	0	4.5	31	118	24.0963	2.5641
IL-1 alpha/IL-1F1	4	0	0	0	32	52	18.3683	3.125
IL-1 alpha/IL-1F1	5	0	0	0.5	30.5	269.5	55.8012	0
IL-1 alpha/IL-1F1	6	0	0	0.25	30.75	90	19.1896	0
IL-4	1	0	1.375	6.25	16.375	439	98.8402	3.7037
IL-4	2	0	3.25	18	24	772	181.746	0
IL-4	3	0	3.25	14.25	22.875	193	41.4098	2.5641
IL-4	4	0	0.875	8.25	29.125	417	102.448	0
IL-4	5	0	1.625	7.25	17.625	339	61.1466	0
IL-4	6	0	0.5	5.5	20.75	251	54.0979	0
CCL19/MIP-3 beta	1	0	45.15	74	152.75	2790	433.28	5.55556
CCL19/MIP-3 beta	2	0	64.5	119.25	228.875	1590	343.527	0
CCL19/MIP-3 beta	3	3.8	42.45	77.05	184.5	931	193.872	2.5641
CCL19/MIP-3 beta	4	0	27.075	60	284.5	2001	372.638	0
CCL19/MIP-3 beta	5	0	41.3	74.3	233	4518.5	866.321	3.33333
CCL19/MIP-3 beta	6	0	18.1	57.3	217.075	2461	505.169	0
IL-2	1	0	1.5	10	21.25	551.5	79.721	5.55556
IL-2	2	0	14.25	20.5	39	415	94.4075	0
IL-2	3	0	5.25	18	36.25	229	44.6085	2.5641
IL-2	4	0	0.5	11.25	32.875	346	85.8824	0
IL-2	5	0	3.5	14.25	25.875	343.5	70.036	0
IL-2	6	0	2	8	25.5	409.5	77.8325	0
Adiponectin/Acrp30	1	4	2056.25	5916.5	7314.5	11955.5	3334.25	5.55556
Adiponectin/Acrp30	2	20	4458.25	6250	7488.5	8494.5	2620.47	4.16667
Adiponectin/Acrp30	3	11	2714.5	6062.5	7490	11256.5	2997.77	5.12821
Adiponectin/Acrp30	4	12	2388.88	6151.25	7331.12	10459.5	2966.56	0
Adiponectin/Acrp30	5	0	4712.38	6749.25	7408.5	9528.5	2888.11	6.66667
Adiponectin/Acrp30	6	0	1999.5	6057	7143	10104	3040.99	1.51515
CX3CL1/Fractalkine	1	0	5	40.5	90.5	6824	1018.27	5.55556
CX3CL1/Fractalkine	2	0	40	74.75	117.625	3032.5	635.709	0
CX3CL1/Fractalkine	3	0	16.625	57.25	89.5	2263	383.964	2.5641
CX3CL1/Fractalkine	4	0	0	52.25	120.5	1900.5	401.229	0
CX3CL1/Fractalkine	5	0	13.625	67.75	100.875	3615.5	666.836	0
CX3CL1/Fractalkine	6	0	0	24.25	142.75	2880	426.098	0
IL-13	1	0	1.5	6	14	299	41.5625	5.55556
IL-13	2	0	7.375	14	17.25	151.5	29.9766	0
IL-13	3	0	4.5	12	17.375	46	10.5675	2.5641
IL-13	4	0	5	9	17.375	140	30.828	0
IL-13	5	0	2	6	16	56	13.8064	0
IL-13	6	0	1	5.5	16.75	85	18.7209	0
IL-8/CXCL8	1	0	23	41.5	78.25	5607	816.587	5.55556
IL-8/CXCL8	2	0	34	51	191	4394	1069.93	4.16667
IL-8/CXCL8	3	0	27	53.75	89.75	745	163.845	2.5641
IL-8/CXCL8	4	4.5	28.875	35	76.5	5974.5	1047.05	0
IL-8/CXCL8	5	0.5	25.25	42.75	77	381	85.8068	0
IL-8/CXCL8	6	0	11.875	33.5	71.625	770	116.975	0
IL-5	1	0	0	4.5	19.5	115	20.6643	5.55556
IL-5	2	0	3.75	21.5	25.25	45	13.3277	0
IL-5	3	0	1.125	4.5	23	62	14.1301	2.5641
IL-5	4	0	1	7	23.5	42	13.0806	3.125
IL-5	5	0	0	7	24.375	44.5	14.0941	0
IL-5	6	0	0	3.75	23	186.5	25.1635	0
IL-12 p70	1	0	0	6	36.25	772	127.856	3.7037
IL-12 p70	2	0	4	43.5	89	812	169.355	0
IL-12 p70	3	0	0.5	30	67	1307.5	214.798	5.12821
IL-12 p70	4	0	0	15.75	87.5	673.5	178.055	0
IL-12 p70	5	0	0	29.5	52	686.5	141.818	0
IL-12 p70	6	0	0	4.5	60.75	688	112.255	0
CCL2/JE/MCP-1	1	0	17.375	60.55	144.5	3139.5	471.623	3.7037
CCL2/JE/MCP-1	2	0	15.875	48.25	191.45	1540.5	388.17	0
CCL2/JE/MCP-1	3	0	28	60	177	733.8	206.19	5.12821
CCL2/JE/MCP-1	4	0	16.25	50.3	255.15	1118	289.62	3.125
CCL2/JE/MCP-1	5	0	12.5	84.9	184.075	1908.5	370.676	0
CCL2/JE/MCP-1	6	0	7.575	22.5	159.225	1423.5	243.759	3.0303
IFN-alpha	1	0	4	10.75	22.975	1461	215.857	7.40741
IFN-alpha	2	0	9.5	16.25	84	815	213.693	0
IFN-alpha	3	0	8.25	14.25	57.25	273	70.7145	2.5641
IFN-alpha	4	0	4	11.25	90.125	667	179.513	0
IFN-alpha	5	0	1.25	12.25	36.5	742	203.892	0
IFN-alpha	6	0	0	9.5	52	869	188.094	1.51515
GM-CSF	1	0	0	4.5	34	332.5	59.5973	5.55556
GM-CSF	2	0	1.5	34	55.125	274.5	71.4144	0
GM-CSF	3	0	2.125	22	45.625	160.5	37.0397	2.5641
GM-CSF	4	0	0	4.5	55.25	270.5	75.022	0
GM-CSF	5	0	0	10.5	50.375	594	135.343	0
GM-CSF	6	0	0	5	39	304.5	64.2837	0
TRAIL/TNFSF10	1	0	0	5.8	17.125	49.3	12.4216	11.1111
TRAIL/TNFSF10	2	0	10.4	21	23.5	131	25.9498	4.16667
TRAIL/TNFSF10	3	0	6.425	15	23.075	58.5	12.7819	7.69231
TRAIL/TNFSF10	4	0	3.35	10.5	23.75	106.5	25.4169	6.25
TRAIL/TNFSF10	5	0	5	7.3	21.125	43	11.5049	6.66667
TRAIL/TNFSF10	6	0	0	5.8	23	73	14.0778	3.0303
CD40/TNFRSF5	1	0	52.25	81.5	147.25	1066	165.684	5.55556
CD40/TNFRSF5	2	0.5	92.125	136	187.5	1099	234.749	0
CD40/TNFRSF5	3	0	58.5	93.25	150.625	1486	245.52	2.5641
CD40/TNFRSF5	4	0	51.25	85.5	223.875	1907.5	339.277	0
CD40/TNFRSF5	5	0	66.875	111.25	267.125	4233	940.713	0
CD40/TNFRSF5	6	0	29	72	202	1480	301.646	1.51515
CXCL1/GRO alpha/KC/CINC-1	1	0	0	3.5	21.5	92	18.7633	5.55556
CXCL1/GRO alpha/KC/CINC-1	2	0	0.5	21	25.75	37.5	13.583	4.16667
CXCL1/GRO alpha/KC/CINC-1	3	0	1.875	11	23.875	45	12.2676	2.5641
CXCL1/GRO alpha/KC/CINC-1	4	0	0	1.75	19.25	36	11.6953	0
CXCL1/GRO alpha/KC/CINC-1	5	0	0.5	6.25	24.375	84.5	17.7415	0
CXCL1/GRO alpha/KC/CINC-1	6	0	0	3.5	19.5	41.5	12.9312	0
