# Supplementary material for: Aberrant T-cell phenotypes in a cohort of patients with post-treatment Lyme disease
Source: Front Immunol. 2025 Jul 9;16:1607619. doi: 10.3389/fimmu.2025.1607619 (PMC12283721; doi:10.3389/fimmu.2025.1607619)
Supplement: Supplementary file 3 [file Table3.xlsx]

## Sheet: Cytokine-HCvPTLD-CombGender
test.group	population	hc.mean	ptld.mean	pval	padj
all.data	IL-1 alpha/IL-1F1	-0.275055	0.0304408	0.108875	0.935866
all.data	IL-8/CXCL8	0.199325	-0.0220597	0.144734	0.935866
all.data	EGF	0.156205	-0.0172875	0.219464	0.935866
all.data	IL-3	0.301697	-0.0339258	0.28488	0.935866
all.data	CD117/c-kit	0.211829	-0.0237318	0.34246	0.935866
all.data	IL-13	-0.191067	0.0210625	0.373545	0.935866
all.data	IL-33	0.236705	-0.0264054	0.397791	0.935866
all.data	CX3CL1/Fractalkine	0.17315	-0.0184057	0.459895	0.935866
all.data	CCL3/MIP-1 alpha	-0.0797463	0.00896746	0.477078	0.935866
all.data	IL-6	0.118903	-0.0132114	0.477527	0.935866
all.data	TRAIL/TNFSF10	-0.102196	0.0114971	0.483367	0.935866
all.data	CD40/TNFRSF5	0.172253	-0.0190636	0.490957	0.935866
all.data	PDGF-BB	0.0930299	-0.0104193	0.565234	0.935866
all.data	IFN-alpha	0.0969011	-0.0107668	0.61085	0.935866
all.data	IL-17E/IL-25	-0.104322	0.0111332	0.619755	0.935866
all.data	IL-12 p70	0.177334	-0.0188505	0.631772	0.935866
all.data	CCL2/JE/MCP-1	0.0485315	-0.00541387	0.647717	0.935866
all.data	CXCL10/IP-10/CRG-2	0.150709	-0.0170155	0.705124	0.935866
all.data	CCL19/MIP-3 beta	0.169183	-0.0180551	0.707602	0.935866
all.data	CCL5/RANTES	0.0495184	-0.00550204	0.716672	0.935866
all.data	IFN-gamma	0.200035	-0.0223147	0.742208	0.935866
all.data	IL-2	0.00860114	-0.000948157	0.748442	0.935866
all.data	TNF-alpha	0.0202831	-0.00225368	0.753795	0.935866
all.data	IL-10	-0.0083412	0.000937966	0.758824	0.935866
all.data	IL-4	0.182138	-0.0199995	0.772478	0.935866
all.data	CXCL2/GRO beta/MIP-2/CINC-3	0.0168054	-0.00186727	0.774399	0.935866
all.data	Adiponectin/Acrp30	-0.0426725	0.00479852	0.835411	0.935866
all.data	beta-NGF	0.102003	-0.0108857	0.871835	0.935866
all.data	CCL4/MIP-1 beta	-0.0125892	0.00138234	0.882892	0.935866
all.data	MMP-13	-0.108453	0.0119555	0.894645	0.935866
all.data	CXCL1/GRO alpha/KC/CINC-1	0.1183	-0.0126249	0.900886	0.935866
all.data	GM-CSF	0.0797516	-0.00882627	0.904106	0.935866
all.data	IL-5	0.119983	-0.0132787	0.908341	0.935866
all.data	IL-7	0.0944102	-0.0104486	1	1

## Sheet: Cytokine-HCvPTLD-Female
Cyto	population	hc.mean	ptld.mean	pval	padj
all.data	IL-13	-0.460136	0.0704713	0.083694	0.983114
all.data	IL-1 alpha/IL-1F1	-0.300636	0.0464619	0.147544	0.983114
all.data	IL-8/CXCL8	0.22463	-0.0344028	0.3036	0.983114
all.data	IL-2	-0.219876	0.0336747	0.32762	0.983114
all.data	TRAIL/TNFSF10	-0.267455	0.0428937	0.368082	0.983114
all.data	IL-7	-0.0138491	0.00214032	0.450443	0.983114
all.data	IL-6	0.15254	-0.0235744	0.519599	0.983114
all.data	CCL5/RANTES	0.149279	-0.023282	0.553375	0.983114
all.data	CCL3/MIP-1 alpha	-0.149178	0.0232662	0.565612	0.983114
all.data	IL-17E/IL-25	-0.171712	0.0262982	0.574139	0.983114
all.data	IFN-gamma	0.106344	-0.0162869	0.657811	0.983114
all.data	TNF-alpha	0.048599	-0.00751075	0.679845	0.983114
all.data	IL-10	-0.214077	0.0333882	0.692776	0.983114
all.data	CCL4/MIP-1 beta	-0.101891	0.0154656	0.706676	0.983114
all.data	IL-3	0.261835	-0.0401009	0.720808	0.983114
all.data	beta-NGF	0.0644601	-0.00987227	0.722857	0.983114
all.data	PDGF-BB	0.109212	-0.0168782	0.728631	0.983114
all.data	CD40/TNFRSF5	0.269932	-0.0413409	0.773427	0.983114
all.data	EGF	0.117951	-0.0182288	0.774283	0.983114
all.data	CXCL10/IP-10/CRG-2	-0.0216007	0.00343189	0.799284	0.983114
all.data	CD117/c-kit	0.111484	-0.0171514	0.801849	0.983114
all.data	CXCL2/GRO beta/MIP-2/CINC-3	0.0407953	-0.00630473	0.823967	0.983114
all.data	MMP-13	-0.155007	0.0235278	0.830162	0.983114
all.data	IL-5	0.109914	-0.0169867	0.852743	0.983114
all.data	CXCL1/GRO alpha/KC/CINC-1	0.156217	-0.0239252	0.905969	0.983114
all.data	CCL19/MIP-3 beta	0.153049	-0.02344	0.907766	0.983114
all.data	IL-4	0.127855	-0.0194066	0.910917	0.983114
all.data	GM-CSF	0.0826257	-0.0126544	0.924865	0.983114
all.data	CCL2/JE/MCP-1	-0.0186384	0.00288048	0.926646	0.983114
all.data	IL-33	0.137163	-0.021007	0.938362	0.983114
all.data	CX3CL1/Fractalkine	0.0514847	-0.00781465	0.958199	0.983114
all.data	Adiponectin/Acrp30	0.0426709	-0.00665509	0.971518	0.983114
all.data	IL-12 p70	0.0966922	-0.0146765	0.971802	0.983114
all.data	IFN-alpha	0.0390039	-0.00597357	0.983114	0.983114

## Sheet: Cytokine-HCvPTLD-Male
test.group	population	hc.mean	ptld.mean	pval	padj
all.data	CX3CL1/Fractalkine	0.357203	-0.0251552	0.199226	0.972665
all.data	EGF	0.163277	-0.0125597	0.202891	0.972665
all.data	CD117/c-kit	0.355574	-0.0285497	0.246502	0.972665
all.data	IL-33	0.39959	-0.0313963	0.2665	0.972665
all.data	IL-8/CXCL8	0.112394	-0.00870655	0.275133	0.972665
all.data	IL-10	0.315612	-0.0247981	0.305407	0.972665
all.data	IFN-gamma	0.304797	-0.0239484	0.306747	0.972665
all.data	IL-3	0.30882	-0.0246161	0.31054	0.972665
all.data	IL-7	0.271978	-0.0209214	0.368532	0.972665
all.data	IL-1 alpha/IL-1F1	-0.241797	0.0185998	0.43939	0.972665
all.data	IL-2	0.376878	-0.0289906	0.441315	0.972665
all.data	CXCL10/IP-10/CRG-2	0.411687	-0.0321174	0.44671	0.972665
all.data	CCL2/JE/MCP-1	0.139545	-0.0108865	0.459471	0.972665
all.data	IFN-alpha	0.174969	-0.0136501	0.46664	0.972665
all.data	IL-12 p70	0.223868	-0.0157654	0.504497	0.972665
all.data	beta-NGF	0.119239	-0.00839709	0.549413	0.972665
all.data	IL-4	0.277628	-0.021356	0.571327	0.972665
all.data	IL-13	0.211456	-0.0162658	0.581304	0.972665
all.data	CCL19/MIP-3 beta	0.113864	-0.00801861	0.60805	0.972665
all.data	CCL3/MIP-1 alpha	0.038535	-0.00302775	0.663936	0.972665
all.data	PDGF-BB	0.0351692	-0.00276329	0.709654	0.972665
all.data	CXCL2/GRO beta/MIP-2/CINC-3	-0.0378747	0.00293396	0.7694	0.972665
all.data	CD40/TNFRSF5	-0.0184651	0.0014304	0.777509	0.972665
all.data	IL-5	0.0526658	-0.00405122	0.795508	0.972665
all.data	CXCL1/GRO alpha/KC/CINC-1	0.114479	-0.00806192	0.806466	0.972665
all.data	Adiponectin/Acrp30	-0.205988	0.0161848	0.849514	0.972665
all.data	TNF-alpha	-0.0146057	0.00113142	0.881721	0.972665
all.data	IL-6	0.0334186	-0.00258876	0.882531	0.972665
all.data	CCL4/MIP-1 beta	0.098885	-0.00760654	0.88554	0.972665
all.data	IL-17E/IL-25	0.00821469	-0.000578499	0.885891	0.972665
all.data	MMP-13	-0.0598015	0.00463251	0.920138	0.972665
all.data	TRAIL/TNFSF10	0.260591	-0.0194471	0.921518	0.972665
all.data	CCL5/RANTES	-0.0982945	0.00756112	0.944057	0.972665
all.data	GM-CSF	0.0903923	-0.00700222	0.974189	0.974189
