# Supplementary material for: Aberrant T-cell phenotypes in a cohort of patients with post-treatment Lyme disease
Source: Front Immunol. 2025 Jul 9;16:1607619. doi: 10.3389/fimmu.2025.1607619 (PMC12283721; doi:10.3389/fimmu.2025.1607619)
Supplement: Supplementary file 4 [file Table4.xlsx]

## Sheet: Factor-Definitions
Parameter	Definition	Composite Symptoms (Rebman, Yang, Aucott 2021 BMJOpen)
fc	Fatigue/Cognitive factor score	Difficulty focusing; Memory changes; Difficulty finding words; Fatigue
oc	Ocular disequilibrium factor score	Double vision; Dizziness; Visual Clarity; Nausea; Photophobia; Vomiting
fin	Infection-type factor score	Chills;Fever;Sweats;Difficulty sleeping
pn	Musculoskeletal pain factor score	Joint pain; muscle pain; joint swelling
ne	Neurologic factor score	Paresthesia (face/scalp); Fasciculation; Paresthesia (hands/feet); Neck pain; Tinnitus
mo	Mood-related factor score	Depression;Anxiety;Difficulty breathing; Irratibility; Heart Palpitations

## Sheet: Cytokine-PLQS-Cor-CombGender
	category	gate	factor	cor	p.val	p.adj
1	all.data	TNF-alpha	fc	0.108232	0.0475231	0.337336
2	all.data	TNF-alpha	oc	0.101024	0.0596658	0.337336
3	all.data	TNF-alpha	fin	0.0855648	0.0937044	0.337336
4	all.data	TNF-alpha	mo	0.0927537	0.0764299	0.337336
6	all.data	TNF-alpha	ne	0.128142	0.023919	0.337336
9	all.data	IL-6	fin	0.1156	0.0372326	0.337336
15	all.data	IL-33	fin	0.110897	0.0435666	0.337336
17	all.data	IL-33	pn	0.0897235	0.0833923	0.337336
23	all.data	IL-3	pn	0.11793	0.0352741	0.337336
27	all.data	PDGF-BB	fin	0.0969286	0.0684002	0.337336
39	all.data	IL-7	fin	0.0950908	0.0709464	0.337336
44	all.data	CXCL10/IP-10/CRG-2	oc	0.0984489	0.0657726	0.337336
48	all.data	CXCL10/IP-10/CRG-2	ne	0.099395	0.0639294	0.337336
51	all.data	IL-10	fin	0.139179	0.0162924	0.337336
55	all.data	EGF	fc	0.0868146	0.0900519	0.337336
57	all.data	EGF	fin	0.145357	0.0121588	0.337336
59	all.data	EGF	pn	0.11031	0.0440781	0.337336
62	all.data	CXCL2/GRO beta/MIP-2/CINC-3	oc	0.0875888	0.0881179	0.337336
63	all.data	CXCL2/GRO beta/MIP-2/CINC-3	fin	0.0902594	0.0816832	0.337336
80	all.data	IL-17E/IL-25	oc	-0.0867939	0.0901039	0.337336
82	all.data	IL-17E/IL-25	mo	-0.113717	0.0393565	0.337336
87	all.data	MMP-13	fin	0.111758	0.0416945	0.337336
89	all.data	MMP-13	pn	0.0884889	0.0854587	0.337336
93	all.data	CCL3/MIP-1 alpha	fin	0.144912	0.0130027	0.337336
95	all.data	CCL3/MIP-1 alpha	pn	0.0899365	0.0842427	0.337336
99	all.data	CCL5/RANTES	fin	0.148218	0.0109513	0.337336
101	all.data	CCL5/RANTES	pn	0.139543	0.0155209	0.337336
105	all.data	CCL4/MIP-1 beta	fin	0.147661	0.0107872	0.337336
109	all.data	IL-1 alpha/IL-1F1	fc	0.0873677	0.088667	0.337336
111	all.data	IL-1 alpha/IL-1F1	fin	0.110459	0.0438624	0.337336
117	all.data	IL-4	fin	0.0889896	0.0838049	0.337336
119	all.data	IL-4	pn	0.0870701	0.0885007	0.337336
129	all.data	IL-2	fin	0.120892	0.0304746	0.337336
135	all.data	Adiponectin/Acrp30	fin	0.153401	0.00918552	0.337336
137	all.data	Adiponectin/Acrp30	pn	0.0868133	0.0919107	0.337336
143	all.data	CX3CL1/Fractalkine	pn	0.0855783	0.0927423	0.337336
147	all.data	IL-13	fin	0.104191	0.0533224	0.337336
152	all.data	IL-8/CXCL8	oc	0.0895344	0.0833941	0.337336
153	all.data	IL-8/CXCL8	fin	0.107316	0.0485943	0.337336
155	all.data	IL-8/CXCL8	pn	0.0940087	0.0732521	0.337336
159	all.data	IL-5	fin	0.104745	0.0527576	0.337336
165	all.data	IL-12 p70	fin	0.117705	0.0340665	0.337336
173	all.data	CCL2/JE/MCP-1	pn	0.0962877	0.069293	0.337336
176	all.data	IFN-alpha	oc	0.0936522	0.0744524	0.337336
177	all.data	IFN-alpha	fin	0.122517	0.0292944	0.337336
183	all.data	GM-CSF	fin	0.139473	0.0152119	0.337336
185	all.data	GM-CSF	pn	0.102853	0.0556216	0.337336
189	all.data	TRAIL/TNFSF10	fin	0.149936	0.011623	0.337336
190	all.data	TRAIL/TNFSF10	mo	0.0933245	0.0796245	0.337336
192	all.data	TRAIL/TNFSF10	ne	0.110204	0.0480929	0.337336
195	all.data	CD40/TNFRSF5	fin	0.120319	0.0313715	0.337336
196	all.data	CD40/TNFRSF5	mo	0.0930337	0.0753782	0.337336
197	all.data	CD40/TNFRSF5	pn	0.117098	0.0350826	0.337336
199	all.data	CXCL1/GRO alpha/KC/CINC-1	fc	0.0872024	0.0890791	0.337336
201	all.data	CXCL1/GRO alpha/KC/CINC-1	fin	0.100434	0.0603645	0.337336
182	all.data	GM-CSF	oc	0.0834491	0.0983527	0.347747
70	all.data	beta-NGF	mo	-0.0804157	0.107247	0.353916
171	all.data	CCL2/JE/MCP-1	fin	0.0815109	0.105111	0.353916
180	all.data	IFN-alpha	ne	0.0814821	0.104709	0.353916
194	all.data	CD40/TNFRSF5	oc	0.0806703	0.106521	0.353916
11	all.data	IL-6	pn	0.0799516	0.109065	0.354015
21	all.data	IL-3	fin	0.0772134	0.118674	0.356022
42	all.data	IL-7	ne	0.0765912	0.118585	0.356022
54	all.data	IL-10	ne	0.0792067	0.11271	0.356022
58	all.data	EGF	mo	0.0774418	0.115994	0.356022
97	all.data	CCL5/RANTES	fc	0.0774049	0.116598	0.356022
16	all.data	IL-33	mo	0.0757441	0.121704	0.358552
91	all.data	CCL3/MIP-1 alpha	fc	0.0757667	0.123139	0.358552
26	all.data	PDGF-BB	oc	0.0707618	0.138969	0.36396
31	all.data	CD117/c-kit	fc	-0.071644	0.140155	0.36396
35	all.data	CD117/c-kit	pn	0.0712402	0.141518	0.36396
53	all.data	IL-10	pn	0.0703252	0.140974	0.36396
73	all.data	IFN-gamma	fc	-0.0704068	0.139669	0.36396
84	all.data	IL-17E/IL-25	ne	-0.0695686	0.14154	0.36396
107	all.data	CCL4/MIP-1 beta	pn	0.0726939	0.12998	0.36396
120	all.data	IL-4	ne	0.0703478	0.137848	0.36396
170	all.data	CCL2/JE/MCP-1	oc	0.073299	0.130006	0.36396
14	all.data	IL-33	oc	0.0673552	0.149867	0.36407
29	all.data	PDGF-BB	pn	0.0681391	0.148091	0.36407
32	all.data	CD117/c-kit	oc	0.0673942	0.15495	0.36407
36	all.data	CD117/c-kit	ne	0.0654833	0.161924	0.36407
56	all.data	EGF	oc	0.0635557	0.163431	0.36407
71	all.data	beta-NGF	pn	0.064408	0.160202	0.36407
77	all.data	IFN-gamma	pn	0.0644571	0.16104	0.36407
92	all.data	CCL3/MIP-1 alpha	oc	0.0654769	0.158266	0.36407
134	all.data	Adiponectin/Acrp30	oc	0.0655672	0.157932	0.36407
142	all.data	CX3CL1/Fractalkine	mo	-0.0631657	0.164415	0.36407
157	all.data	IL-5	fc	0.0682495	0.146165	0.36407
167	all.data	IL-12 p70	pn	0.0624115	0.167325	0.36407
174	all.data	CCL2/JE/MCP-1	ne	0.0633791	0.165129	0.36407
187	all.data	TRAIL/TNFSF10	fc	0.0642739	0.166442	0.36407
69	all.data	beta-NGF	fin	0.0616568	0.170776	0.36754
49	all.data	IL-10	fc	0.0614497	0.173638	0.369682
96	all.data	CCL3/MIP-1 alpha	ne	0.0609628	0.175559	0.369794
37	all.data	IL-7	fc	0.0578527	0.186111	0.386676
38	all.data	IL-7	oc	0.0540141	0.202416	0.386676
72	all.data	beta-NGF	ne	-0.0547653	0.19916	0.386676
83	all.data	IL-17E/IL-25	pn	0.0538566	0.203103	0.386676
108	all.data	CCL4/MIP-1 beta	ne	0.0550929	0.196759	0.386676
127	all.data	IL-2	fc	0.0544387	0.200077	0.386676
132	all.data	IL-2	ne	0.0545355	0.199658	0.386676
148	all.data	IL-13	mo	-0.0558811	0.193884	0.386676
186	all.data	GM-CSF	ne	0.0566479	0.190639	0.386676
204	all.data	CXCL1/GRO alpha/KC/CINC-1	ne	0.0539167	0.202841	0.386676
18	all.data	IL-33	ne	0.0465864	0.236742	0.388931
30	all.data	PDGF-BB	ne	0.0469194	0.236104	0.388931
45	all.data	CXCL10/IP-10/CRG-2	fin	0.0468576	0.236869	0.388931
46	all.data	CXCL10/IP-10/CRG-2	mo	0.0501583	0.221559	0.388931
60	all.data	EGF	ne	0.0513145	0.214375	0.388931
75	all.data	IFN-gamma	fin	0.0471744	0.234428	0.388931
94	all.data	CCL3/MIP-1 alpha	mo	0.0529043	0.209263	0.388931
98	all.data	CCL5/RANTES	oc	0.0476029	0.231938	0.388931
103	all.data	CCL4/MIP-1 beta	fc	0.04615	0.237432	0.388931
104	all.data	CCL4/MIP-1 beta	oc	0.0511954	0.213944	0.388931
128	all.data	IL-2	oc	0.0451296	0.242803	0.388931
133	all.data	Adiponectin/Acrp30	fc	0.053492	0.206684	0.388931
141	all.data	CX3CL1/Fractalkine	fin	0.0496783	0.221339	0.388931
149	all.data	IL-13	pn	0.0445664	0.245537	0.388931
150	all.data	IL-13	ne	0.0480263	0.229007	0.388931
151	all.data	IL-8/CXCL8	fc	0.0479186	0.229984	0.388931
166	all.data	IL-12 p70	mo	0.0457923	0.239608	0.388931
169	all.data	CCL2/JE/MCP-1	fc	0.045198	0.243852	0.388931
181	all.data	GM-CSF	fc	0.0457185	0.239963	0.388931
184	all.data	GM-CSF	mo	0.050196	0.218966	0.388931
198	all.data	CD40/TNFRSF5	ne	0.0470285	0.234177	0.388931
90	all.data	MMP-13	ne	0.0439738	0.248431	0.390391
172	all.data	CCL2/JE/MCP-1	mo	-0.0427867	0.255621	0.397575
179	all.data	IFN-alpha	pn	0.0424144	0.257018	0.397575
61	all.data	CXCL2/GRO beta/MIP-2/CINC-3	fc	0.0409684	0.263814	0.404924
5	all.data	TNF-alpha	pn	0.0377946	0.280473	0.408041
7	all.data	IL-6	fc	0.0351759	0.294211	0.408041
8	all.data	IL-6	oc	0.0381462	0.278653	0.408041
19	all.data	IL-3	fc	-0.0348571	0.297085	0.408041
20	all.data	IL-3	oc	0.036501	0.28844	0.408041
25	all.data	PDGF-BB	fc	0.0344565	0.298818	0.408041
65	all.data	CXCL2/GRO beta/MIP-2/CINC-3	pn	0.0348976	0.295298	0.408041
66	all.data	CXCL2/GRO beta/MIP-2/CINC-3	ne	0.0376898	0.280605	0.408041
68	all.data	beta-NGF	oc	-0.0372291	0.283005	0.408041
74	all.data	IFN-gamma	oc	0.0377171	0.28129	0.408041
113	all.data	IL-1 alpha/IL-1F1	pn	0.0399891	0.268776	0.408041
116	all.data	IL-4	oc	0.0348088	0.294993	0.408041
156	all.data	IL-8/CXCL8	ne	0.0388634	0.274536	0.408041
175	all.data	IFN-alpha	fc	0.0365191	0.287126	0.408041
188	all.data	TRAIL/TNFSF10	oc	0.0365363	0.291141	0.408041
191	all.data	TRAIL/TNFSF10	pn	0.0357015	0.295469	0.408041
12	all.data	IL-6	ne	0.0297274	0.32374	0.433112
22	all.data	IL-3	mo	0.0299185	0.323735	0.433112
163	all.data	IL-12 p70	fc	0.0299775	0.32166	0.433112
13	all.data	IL-33	fc	0.0289794	0.327887	0.433123
114	all.data	IL-1 alpha/IL-1F1	ne	0.0284838	0.330311	0.433123
168	all.data	IL-12 p70	ne	0.0285511	0.3296	0.433123
100	all.data	CCL5/RANTES	mo	0.0264486	0.342073	0.442682
144	all.data	CX3CL1/Fractalkine	ne	-0.0264378	0.341503	0.442682
200	all.data	CXCL1/GRO alpha/KC/CINC-1	oc	0.0258827	0.344966	0.443528
88	all.data	MMP-13	mo	0.0245266	0.352406	0.444436
102	all.data	CCL5/RANTES	ne	0.0248169	0.351339	0.444436
106	all.data	CCL4/MIP-1 beta	mo	-0.0250335	0.349202	0.444436
78	all.data	IFN-gamma	ne	0.0230379	0.361824	0.444976
112	all.data	IL-1 alpha/IL-1F1	mo	0.023897	0.356313	0.444976
130	all.data	IL-2	mo	-0.0232769	0.359601	0.444976
160	all.data	IL-5	mo	-0.023474	0.358747	0.444976
28	all.data	PDGF-BB	mo	0.0210726	0.37345	0.450023
41	all.data	IL-7	pn	0.0204269	0.376444	0.450023
79	all.data	IL-17E/IL-25	fc	0.0207096	0.374791	0.450023
81	all.data	IL-17E/IL-25	fin	0.0218262	0.368283	0.450023
154	all.data	IL-8/CXCL8	mo	0.020282	0.377292	0.450023
67	all.data	beta-NGF	fc	-0.0198727	0.379692	0.450174
110	all.data	IL-1 alpha/IL-1F1	oc	0.0187989	0.386009	0.451782
131	all.data	IL-2	pn	0.0184407	0.387894	0.451782
139	all.data	CX3CL1/Fractalkine	fc	-0.0185087	0.387492	0.451782
140	all.data	CX3CL1/Fractalkine	oc	-0.0171152	0.39576	0.458248
86	all.data	MMP-13	oc	-0.0165835	0.398928	0.459231
121	all.data	CCL19/MIP-3 beta	fc	-0.035635	0.291383	0.462432
122	all.data	CCL19/MIP-3 beta	oc	0.0147288	0.410212	0.462432
123	all.data	CCL19/MIP-3 beta	fin	0.0601831	0.176619	0.462432
124	all.data	CCL19/MIP-3 beta	mo	-0.00721635	0.455724	0.462432
125	all.data	CCL19/MIP-3 beta	pn	0.0802572	0.107701	0.462432
126	all.data	CCL19/MIP-3 beta	ne	-0.00611952	0.462432	0.462432
146	all.data	IL-13	oc	0.0148641	0.409214	0.465658
203	all.data	CXCL1/GRO alpha/KC/CINC-1	pn	0.0149711	0.408761	0.465658
145	all.data	IL-13	fc	0.0144191	0.411888	0.466021
161	all.data	IL-5	pn	0.0140415	0.414336	0.466128
43	all.data	CXCL10/IP-10/CRG-2	fc	-0.0129096	0.421806	0.469374
202	all.data	CXCL1/GRO alpha/KC/CINC-1	mo	-0.0127744	0.421963	0.469374
85	all.data	MMP-13	fc	0.0118012	0.42769	0.473087
33	all.data	CD117/c-kit	fin	0.0116973	0.430127	0.47314
10	all.data	IL-6	mo	-0.00848649	0.448081	0.473727
24	all.data	IL-3	ne	-0.00891469	0.445821	0.473727
34	all.data	CD117/c-kit	mo	-0.00967204	0.442132	0.473727
47	all.data	CXCL10/IP-10/CRG-2	pn	-0.00810172	0.450736	0.473727
50	all.data	IL-10	oc	0.0103032	0.437447	0.473727
64	all.data	CXCL2/GRO beta/MIP-2/CINC-3	mo	-0.00740242	0.454587	0.473727
136	all.data	Adiponectin/Acrp30	mo	0.00977332	0.44064	0.473727
158	all.data	IL-5	oc	-0.00880573	0.446026	0.473727
162	all.data	IL-5	ne	0.0104303	0.436147	0.473727
164	all.data	IL-12 p70	oc	-0.0076601	0.452915	0.473727
76	all.data	IFN-gamma	mo	0.00637685	0.461022	0.477684
118	all.data	IL-4	mo	0.00596759	0.463208	0.477684
115	all.data	IL-4	fc	0.00481676	0.470289	0.479986
138	all.data	Adiponectin/Acrp30	ne	0.00497463	0.469703	0.479986
40	all.data	IL-7	mo	0.00442672	0.472805	0.480079
178	all.data	IFN-alpha	mo	0.00211235	0.487043	0.492013
52	all.data	IL-10	mo	0.00156702	0.490448	0.492938
193	all.data	CD40/TNFRSF5	fc	0.000624706	0.496159	0.496159

## Sheet: Cytokine-PLQS-Cor-Female
	category	gate	factor	cor	p.val	p.adj
121	all.data	CCL19/MIP-3 beta	fc	-0.0629909	0.261616	0.408632
122	all.data	CCL19/MIP-3 beta	oc	0.0281412	0.387835	0.408632
123	all.data	CCL19/MIP-3 beta	fin	0.0228198	0.408632	0.408632
124	all.data	CCL19/MIP-3 beta	mo	-0.0447654	0.325114	0.408632
125	all.data	CCL19/MIP-3 beta	pn	0.0657416	0.252607	0.408632
126	all.data	CCL19/MIP-3 beta	ne	-0.0527773	0.296427	0.408632
1	all.data	TNF-alpha	fc	0.063438	0.261161	0.485421
2	all.data	TNF-alpha	oc	0.0900629	0.181619	0.485421
3	all.data	TNF-alpha	fin	0.0640856	0.259038	0.485421
4	all.data	TNF-alpha	mo	0.0694628	0.241755	0.485421
5	all.data	TNF-alpha	pn	-0.0197091	0.421294	0.485421
6	all.data	TNF-alpha	ne	0.156859	0.0558965	0.485421
7	all.data	IL-6	fc	-0.0492518	0.30977	0.485421
8	all.data	IL-6	oc	0.0701459	0.239604	0.485421
9	all.data	IL-6	fin	0.0731335	0.23032	0.485421
10	all.data	IL-6	mo	-0.0794774	0.21128	0.485421
11	all.data	IL-6	pn	0.0520373	0.299924	0.485421
12	all.data	IL-6	ne	0.123856	0.105167	0.485421
13	all.data	IL-33	fc	-0.0286881	0.385714	0.485421
14	all.data	IL-33	oc	0.0848216	0.194809	0.485421
15	all.data	IL-33	fin	0.0609795	0.268304	0.485421
16	all.data	IL-33	mo	0.0768144	0.218036	0.485421
17	all.data	IL-33	pn	0.0728565	0.230074	0.485421
18	all.data	IL-33	ne	0.0361665	0.357078	0.485421
19	all.data	IL-3	fc	-0.0621538	0.264389	0.485421
20	all.data	IL-3	oc	0.064147	0.25781	0.485421
21	all.data	IL-3	fin	0.0644608	0.256782	0.485421
22	all.data	IL-3	mo	0.0397872	0.343483	0.485421
23	all.data	IL-3	pn	0.121351	0.108758	0.485421
24	all.data	IL-3	ne	-0.0458648	0.321111	0.485421
25	all.data	PDGF-BB	fc	-0.0612845	0.268285	0.485421
26	all.data	PDGF-BB	oc	0.112488	0.127789	0.485421
27	all.data	PDGF-BB	fin	0.114384	0.123801	0.485421
28	all.data	PDGF-BB	mo	-0.0423671	0.334678	0.485421
29	all.data	PDGF-BB	pn	0.13942	0.0790434	0.485421
30	all.data	PDGF-BB	ne	0.0396751	0.344624	0.485421
31	all.data	CD117/c-kit	fc	-0.155555	0.0620889	0.485421
32	all.data	CD117/c-kit	oc	0.112157	0.134523	0.485421
33	all.data	CD117/c-kit	fin	-0.0627394	0.268641	0.485421
34	all.data	CD117/c-kit	mo	-0.0934388	0.17881	0.485421
35	all.data	CD117/c-kit	pn	0.0371048	0.357696	0.485421
36	all.data	CD117/c-kit	ne	-0.0125324	0.451007	0.485421
37	all.data	IL-7	fc	0.0342207	0.365097	0.485421
38	all.data	IL-7	oc	0.067003	0.249584	0.485421
39	all.data	IL-7	fin	0.0627553	0.263409	0.485421
40	all.data	IL-7	mo	0.0522042	0.299338	0.485421
41	all.data	IL-7	pn	-0.0339876	0.365981	0.485421
42	all.data	IL-7	ne	0.11912	0.114216	0.485421
43	all.data	CXCL10/IP-10/CRG-2	fc	-0.174398	0.0397931	0.485421
44	all.data	CXCL10/IP-10/CRG-2	oc	0.0865259	0.193596	0.485421
45	all.data	CXCL10/IP-10/CRG-2	fin	-0.117344	0.120083	0.485421
46	all.data	CXCL10/IP-10/CRG-2	mo	-0.0726784	0.233941	0.485421
47	all.data	CXCL10/IP-10/CRG-2	pn	-0.108766	0.138259	0.485421
48	all.data	CXCL10/IP-10/CRG-2	ne	0.108041	0.139874	0.485421
49	all.data	IL-10	fc	-0.0226061	0.410346	0.485421
50	all.data	IL-10	oc	-0.0245053	0.402956	0.485421
51	all.data	IL-10	fin	0.104176	0.147499	0.485421
52	all.data	IL-10	mo	-0.0305262	0.379765	0.485421
53	all.data	IL-10	pn	0.0219683	0.412835	0.485421
54	all.data	IL-10	ne	0.0971303	0.164521	0.485421
55	all.data	EGF	fc	-0.0368604	0.355138	0.485421
56	all.data	EGF	oc	0.0350602	0.361919	0.485421
58	all.data	EGF	mo	-0.101358	0.152965	0.485421
59	all.data	EGF	pn	0.119735	0.113013	0.485421
60	all.data	EGF	ne	0.0245487	0.402315	0.485421
61	all.data	CXCL2/GRO beta/MIP-2/CINC-3	fc	-0.0383842	0.349432	0.485421
62	all.data	CXCL2/GRO beta/MIP-2/CINC-3	oc	0.075913	0.221864	0.485421
63	all.data	CXCL2/GRO beta/MIP-2/CINC-3	fin	0.0347461	0.363107	0.485421
64	all.data	CXCL2/GRO beta/MIP-2/CINC-3	mo	-0.0247957	0.401352	0.485421
65	all.data	CXCL2/GRO beta/MIP-2/CINC-3	pn	0.0128265	0.448588	0.485421
66	all.data	CXCL2/GRO beta/MIP-2/CINC-3	ne	-0.0169876	0.432049	0.485421
67	all.data	beta-NGF	fc	-0.082843	0.200406	0.485421
68	all.data	beta-NGF	oc	-0.0869006	0.18903	0.485421
70	all.data	beta-NGF	mo	-0.194235	0.0235479	0.485421
71	all.data	beta-NGF	pn	0.0227598	0.408868	0.485421
72	all.data	beta-NGF	ne	-0.165085	0.0461939	0.485421
73	all.data	IFN-gamma	fc	-0.0253055	0.398882	0.485421
74	all.data	IFN-gamma	oc	0.104726	0.143845	0.485421
75	all.data	IFN-gamma	fin	0.0693574	0.241015	0.485421
76	all.data	IFN-gamma	mo	0.0692027	0.241505	0.485421
77	all.data	IFN-gamma	pn	0.0590786	0.274702	0.485421
78	all.data	IFN-gamma	ne	0.0292297	0.383618	0.485421
79	all.data	IL-17E/IL-25	fc	-0.0590402	0.274832	0.485421
80	all.data	IL-17E/IL-25	oc	-0.141328	0.075206	0.485421
81	all.data	IL-17E/IL-25	fin	-0.0248049	0.400841	0.485421
82	all.data	IL-17E/IL-25	mo	-0.255126	0.0043123	0.485421
84	all.data	IL-17E/IL-25	ne	-0.180476	0.0327122	0.485421
85	all.data	MMP-13	fc	-0.0651175	0.253607	0.485421
86	all.data	MMP-13	oc	-0.0124314	0.449677	0.485421
87	all.data	MMP-13	fin	0.0768137	0.216924	0.485421
88	all.data	MMP-13	mo	-0.092033	0.174046	0.485421
89	all.data	MMP-13	pn	0.0198936	0.419799	0.485421
91	all.data	CCL3/MIP-1 alpha	fc	0.0568673	0.284149	0.485421
92	all.data	CCL3/MIP-1 alpha	oc	0.0458926	0.322644	0.485421
93	all.data	CCL3/MIP-1 alpha	fin	0.158747	0.0546204	0.485421
94	all.data	CCL3/MIP-1 alpha	mo	-0.0133931	0.446594	0.485421
95	all.data	CCL3/MIP-1 alpha	pn	0.0421968	0.33607	0.485421
96	all.data	CCL3/MIP-1 alpha	ne	0.186029	0.0299587	0.485421
97	all.data	CCL5/RANTES	fc	0.0941403	0.172109	0.485421
98	all.data	CCL5/RANTES	oc	0.108244	0.138221	0.485421
99	all.data	CCL5/RANTES	fin	0.0825787	0.203475	0.485421
100	all.data	CCL5/RANTES	mo	-0.0634509	0.262147	0.485421
101	all.data	CCL5/RANTES	pn	0.172338	0.0408644	0.485421
102	all.data	CCL5/RANTES	ne	0.0662487	0.253065	0.485421
103	all.data	CCL4/MIP-1 beta	fc	-0.0125272	0.449292	0.485421
104	all.data	CCL4/MIP-1 beta	oc	0.0458189	0.320469	0.485421
105	all.data	CCL4/MIP-1 beta	fin	0.129375	0.0931232	0.485421
106	all.data	CCL4/MIP-1 beta	mo	0.00942756	0.461794	0.485421
107	all.data	CCL4/MIP-1 beta	pn	0.0588274	0.274585	0.485421
108	all.data	CCL4/MIP-1 beta	ne	0.123676	0.103281	0.485421
109	all.data	IL-1 alpha/IL-1F1	fc	0.0562079	0.285449	0.485421
110	all.data	IL-1 alpha/IL-1F1	oc	0.0459628	0.321571	0.485421
111	all.data	IL-1 alpha/IL-1F1	fin	0.0702902	0.239151	0.485421
113	all.data	IL-1 alpha/IL-1F1	pn	0.0238688	0.404968	0.485421
114	all.data	IL-1 alpha/IL-1F1	ne	0.0105746	0.457577	0.485421
115	all.data	IL-4	fc	-0.117298	0.115561	0.485421
116	all.data	IL-4	oc	-0.0315914	0.373924	0.485421
117	all.data	IL-4	fin	-0.0627975	0.261247	0.485421
118	all.data	IL-4	mo	-0.116234	0.117704	0.485421
119	all.data	IL-4	pn	0.0419078	0.334857	0.485421
120	all.data	IL-4	ne	-0.0291727	0.383289	0.485421
127	all.data	IL-2	fc	-0.0265723	0.393937	0.485421
128	all.data	IL-2	oc	0.030952	0.376972	0.485421
129	all.data	IL-2	fin	0.0228498	0.408514	0.485421
130	all.data	IL-2	mo	-0.0826669	0.200909	0.485421
131	all.data	IL-2	pn	-0.0905512	0.179138	0.485421
132	all.data	IL-2	ne	0.0463158	0.319475	0.485421
133	all.data	Adiponectin/Acrp30	fc	0.127761	0.0992069	0.485421
134	all.data	Adiponectin/Acrp30	oc	0.0943995	0.171443	0.485421
135	all.data	Adiponectin/Acrp30	fin	0.126438	0.101569	0.485421
136	all.data	Adiponectin/Acrp30	mo	0.0531946	0.29679	0.485421
137	all.data	Adiponectin/Acrp30	pn	0.159956	0.0532664	0.485421
138	all.data	Adiponectin/Acrp30	ne	0.0108037	0.456875	0.485421
139	all.data	CX3CL1/Fractalkine	fc	-0.0988692	0.156649	0.485421
140	all.data	CX3CL1/Fractalkine	oc	-0.0739038	0.225757	0.485421
141	all.data	CX3CL1/Fractalkine	fin	-0.00983334	0.460155	0.485421
142	all.data	CX3CL1/Fractalkine	mo	-0.159822	0.0508678	0.485421
143	all.data	CX3CL1/Fractalkine	pn	0.0602533	0.269757	0.485421
144	all.data	CX3CL1/Fractalkine	ne	-0.139903	0.0763068	0.485421
145	all.data	IL-13	fc	-0.063973	0.258381	0.485421
146	all.data	IL-13	oc	-0.016359	0.434222	0.485421
147	all.data	IL-13	fin	0.0791599	0.211074	0.485421
148	all.data	IL-13	mo	-0.0576462	0.279572	0.485421
150	all.data	IL-13	ne	0.0426061	0.333033	0.485421
151	all.data	IL-8/CXCL8	fc	0.0255714	0.397843	0.485421
152	all.data	IL-8/CXCL8	oc	0.107665	0.137149	0.485421
153	all.data	IL-8/CXCL8	fin	0.0841638	0.196659	0.485421
154	all.data	IL-8/CXCL8	mo	0.01295	0.447842	0.485421
155	all.data	IL-8/CXCL8	pn	0.0950617	0.167368	0.485421
156	all.data	IL-8/CXCL8	ne	0.185679	0.0289537	0.485421
157	all.data	IL-5	fc	-0.0574811	0.281096	0.485421
158	all.data	IL-5	oc	-0.0636622	0.260425	0.485421
159	all.data	IL-5	fin	0.0319763	0.373637	0.485421
160	all.data	IL-5	mo	-0.226336	0.0104342	0.485421
161	all.data	IL-5	pn	-0.0531005	0.296202	0.485421
162	all.data	IL-5	ne	-0.0823522	0.20296	0.485421
163	all.data	IL-12 p70	fc	-0.0675105	0.24585	0.485421
165	all.data	IL-12 p70	fin	0.0644748	0.255712	0.485421
166	all.data	IL-12 p70	mo	-0.0604855	0.268975	0.485421
167	all.data	IL-12 p70	pn	0.012663	0.448745	0.485421
168	all.data	IL-12 p70	ne	0.0091211	0.463033	0.485421
169	all.data	CCL2/JE/MCP-1	fc	-0.027253	0.391805	0.485421
170	all.data	CCL2/JE/MCP-1	oc	0.134993	0.0859235	0.485421
171	all.data	CCL2/JE/MCP-1	fin	0.0294545	0.383305	0.485421
172	all.data	CCL2/JE/MCP-1	mo	0.0396404	0.344753	0.485421
173	all.data	CCL2/JE/MCP-1	pn	0.112561	0.127634	0.485421
174	all.data	CCL2/JE/MCP-1	ne	0.0829788	0.201173	0.485421
175	all.data	IFN-alpha	fc	-0.037052	0.353736	0.485421
176	all.data	IFN-alpha	oc	0.0826576	0.200935	0.485421
177	all.data	IFN-alpha	fin	0.0680258	0.245251	0.485421
178	all.data	IFN-alpha	mo	0.00929703	0.462504	0.485421
179	all.data	IFN-alpha	pn	-0.0384992	0.348297	0.485421
180	all.data	IFN-alpha	ne	0.0671727	0.247985	0.485421
181	all.data	GM-CSF	fc	-0.0513876	0.30132	0.485421
182	all.data	GM-CSF	oc	0.109794	0.132433	0.485421
183	all.data	GM-CSF	fin	0.109987	0.132012	0.485421
184	all.data	GM-CSF	mo	0.0456134	0.322025	0.485421
185	all.data	GM-CSF	pn	0.070286	0.238084	0.485421
186	all.data	GM-CSF	ne	0.00908502	0.463356	0.485421
187	all.data	TRAIL/TNFSF10	fc	-0.0650561	0.260091	0.485421
189	all.data	TRAIL/TNFSF10	fin	0.0700432	0.244319	0.485421
190	all.data	TRAIL/TNFSF10	mo	-0.0169197	0.433653	0.485421
191	all.data	TRAIL/TNFSF10	pn	-0.0689701	0.247669	0.485421
192	all.data	TRAIL/TNFSF10	ne	0.073424	0.233923	0.485421
193	all.data	CD40/TNFRSF5	fc	-0.0463344	0.319408	0.485421
194	all.data	CD40/TNFRSF5	oc	0.146428	0.0680427	0.485421
195	all.data	CD40/TNFRSF5	fin	0.0977995	0.160469	0.485421
196	all.data	CD40/TNFRSF5	mo	0.121198	0.109052	0.485421
197	all.data	CD40/TNFRSF5	pn	0.137561	0.0808506	0.485421
198	all.data	CD40/TNFRSF5	ne	0.0460811	0.320326	0.485421
199	all.data	CXCL1/GRO alpha/KC/CINC-1	fc	0.0154418	0.43788	0.485421
200	all.data	CXCL1/GRO alpha/KC/CINC-1	oc	0.0104996	0.457671	0.485421
201	all.data	CXCL1/GRO alpha/KC/CINC-1	fin	0.0652267	0.254281	0.485421
202	all.data	CXCL1/GRO alpha/KC/CINC-1	mo	-0.108692	0.134861	0.485421
203	all.data	CXCL1/GRO alpha/KC/CINC-1	pn	-0.0438837	0.328339	0.485421
57	all.data	EGF	fin	0.00600377	0.475884	0.489504
83	all.data	IL-17E/IL-25	pn	0.00591837	0.47611	0.489504
90	all.data	MMP-13	ne	-0.00502475	0.479615	0.489504
112	all.data	IL-1 alpha/IL-1F1	mo	-0.00640568	0.474272	0.489504
188	all.data	TRAIL/TNFSF10	oc	0.0054195	0.478661	0.489504
149	all.data	IL-13	pn	-0.00287179	0.488402	0.493575
204	all.data	CXCL1/GRO alpha/KC/CINC-1	ne	-0.00282544	0.48859	0.493575
69	all.data	beta-NGF	fin	0.00174623	0.492947	0.494261
164	all.data	IL-12 p70	oc	0.00141417	0.494261	0.494261

## Sheet: Cytokine-PLQS-Cor-Male
	category	gate	factor	cor	p.val	p.adj
121	all.data	CCL19/MIP-3 beta	fc	-0.0625997	0.235366	0.360809
122	all.data	CCL19/MIP-3 beta	oc	-0.0541685	0.266318	0.360809
123	all.data	CCL19/MIP-3 beta	fin	0.0473557	0.292735	0.360809
124	all.data	CCL19/MIP-3 beta	mo	-0.0400891	0.322167	0.360809
125	all.data	CCL19/MIP-3 beta	pn	0.042773	0.311154	0.360809
126	all.data	CCL19/MIP-3 beta	ne	0.0309456	0.360809	0.360809
1	all.data	TNF-alpha	fc	0.145285	0.0463531	0.399421
2	all.data	TNF-alpha	oc	0.110738	0.100514	0.399421
3	all.data	TNF-alpha	fin	0.103461	0.116211	0.399421
4	all.data	TNF-alpha	mo	0.111761	0.0984352	0.399421
6	all.data	TNF-alpha	ne	0.106814	0.108778	0.399421
7	all.data	IL-6	fc	0.105578	0.111478	0.399421
9	all.data	IL-6	fin	0.149745	0.0415039	0.399421
11	all.data	IL-6	pn	0.100445	0.123197	0.399421
13	all.data	IL-33	fc	0.0996587	0.125964	0.399421
15	all.data	IL-33	fin	0.192483	0.0129351	0.399421
20	all.data	IL-3	oc	-0.0852509	0.166484	0.399421
25	all.data	PDGF-BB	fc	0.0963153	0.135048	0.399421
27	all.data	PDGF-BB	fin	0.0921698	0.145674	0.399421
36	all.data	CD117/c-kit	ne	0.11776	0.091044	0.399421
39	all.data	IL-7	fin	0.106963	0.107591	0.399421
40	all.data	IL-7	mo	-0.0850841	0.162344	0.399421
43	all.data	CXCL10/IP-10/CRG-2	fc	0.157762	0.0343387	0.399421
44	all.data	CXCL10/IP-10/CRG-2	oc	0.0863619	0.16055	0.399421
45	all.data	CXCL10/IP-10/CRG-2	fin	0.180444	0.0184722	0.399421
46	all.data	CXCL10/IP-10/CRG-2	mo	0.133134	0.0625723	0.399421
48	all.data	CXCL10/IP-10/CRG-2	ne	0.0811953	0.175503	0.399421
49	all.data	IL-10	fc	0.123584	0.0782087	0.399421
51	all.data	IL-10	fin	0.160172	0.0327618	0.399421
53	all.data	IL-10	pn	0.096042	0.135732	0.399421
55	all.data	EGF	fc	0.161038	0.0305396	0.399421
57	all.data	EGF	fin	0.211575	0.0067057	0.399421
58	all.data	EGF	mo	0.159257	0.0320172	0.399421
61	all.data	CXCL2/GRO beta/MIP-2/CINC-3	fc	0.0976095	0.129131	0.399421
62	all.data	CXCL2/GRO beta/MIP-2/CINC-3	oc	0.0908031	0.146552	0.399421
63	all.data	CXCL2/GRO beta/MIP-2/CINC-3	fin	0.121796	0.0788978	0.399421
69	all.data	beta-NGF	fin	0.0837559	0.167071	0.399421
73	all.data	IFN-gamma	fc	-0.167434	0.0270309	0.399421
76	all.data	IFN-gamma	mo	-0.0935266	0.142137	0.399421
79	all.data	IL-17E/IL-25	fc	0.112357	0.0972394	0.399421
83	all.data	IL-17E/IL-25	pn	0.0825289	0.170648	0.399421
87	all.data	MMP-13	fin	0.125124	0.0740918	0.399421
89	all.data	MMP-13	pn	0.122768	0.0780164	0.399421
91	all.data	CCL3/MIP-1 alpha	fc	0.0934323	0.142381	0.399421
92	all.data	CCL3/MIP-1 alpha	oc	0.0819704	0.174126	0.399421
93	all.data	CCL3/MIP-1 alpha	fin	0.151984	0.0403725	0.399421
94	all.data	CCL3/MIP-1 alpha	mo	0.0865376	0.16098	0.399421
95	all.data	CCL3/MIP-1 alpha	pn	0.122963	0.0792633	0.399421
99	all.data	CCL5/RANTES	fin	0.195227	0.0113734	0.399421
101	all.data	CCL5/RANTES	pn	0.130206	0.0654101	0.399421
105	all.data	CCL4/MIP-1 beta	fin	0.145409	0.0456013	0.399421
109	all.data	IL-1 alpha/IL-1F1	fc	0.103458	0.115343	0.399421
111	all.data	IL-1 alpha/IL-1F1	fin	0.130569	0.0648701	0.399421
115	all.data	IL-4	fc	0.0845478	0.163879	0.399421
117	all.data	IL-4	fin	0.170406	0.0236585	0.399421
119	all.data	IL-4	pn	0.0886669	0.152327	0.399421
120	all.data	IL-4	ne	0.14554	0.0454541	0.399421
127	all.data	IL-2	fc	0.104553	0.112881	0.399421
129	all.data	IL-2	fin	0.172007	0.022623	0.399421
135	all.data	Adiponectin/Acrp30	fin	0.182318	0.0178473	0.399421
141	all.data	CX3CL1/Fractalkine	fin	0.0866905	0.158711	0.399421
143	all.data	CX3CL1/Fractalkine	pn	0.0911461	0.146546	0.399421
144	all.data	CX3CL1/Fractalkine	ne	0.100068	0.124092	0.399421
147	all.data	IL-13	fin	0.0995038	0.124546	0.399421
148	all.data	IL-13	mo	-0.0813716	0.17316	0.399421
152	all.data	IL-8/CXCL8	oc	0.0844759	0.164994	0.399421
153	all.data	IL-8/CXCL8	fin	0.125782	0.073023	0.399421
155	all.data	IL-8/CXCL8	pn	0.101718	0.120215	0.399421
157	all.data	IL-5	fc	0.137281	0.0554973	0.399421
159	all.data	IL-5	fin	0.133468	0.0606833	0.399421
163	all.data	IL-12 p70	fc	0.0863671	0.159619	0.399421
165	all.data	IL-12 p70	fin	0.123713	0.076424	0.399421
166	all.data	IL-12 p70	mo	0.0831309	0.168887	0.399421
169	all.data	CCL2/JE/MCP-1	fc	0.0853797	0.163327	0.399421
171	all.data	CCL2/JE/MCP-1	fin	0.0993874	0.126614	0.399421
172	all.data	CCL2/JE/MCP-1	mo	-0.108434	0.106174	0.399421
176	all.data	IFN-alpha	oc	0.08406	0.167107	0.399421
177	all.data	IFN-alpha	fin	0.137403	0.0566907	0.399421
180	all.data	IFN-alpha	ne	0.0840307	0.167192	0.399421
181	all.data	GM-CSF	fc	0.128465	0.0680465	0.399421
183	all.data	GM-CSF	fin	0.138889	0.0534173	0.399421
185	all.data	GM-CSF	pn	0.0923179	0.142546	0.399421
186	all.data	GM-CSF	ne	0.102047	0.11857	0.399421
187	all.data	TRAIL/TNFSF10	fc	0.195676	0.01313	0.399421
189	all.data	TRAIL/TNFSF10	fin	0.222287	0.00567267	0.399421
190	all.data	TRAIL/TNFSF10	mo	0.179289	0.0210256	0.399421
191	all.data	TRAIL/TNFSF10	pn	0.115444	0.0963237	0.399421
192	all.data	TRAIL/TNFSF10	ne	0.14429	0.051401	0.399421
195	all.data	CD40/TNFRSF5	fin	0.12964	0.0669877	0.399421
199	all.data	CXCL1/GRO alpha/KC/CINC-1	fc	0.158338	0.0333123	0.399421
201	all.data	CXCL1/GRO alpha/KC/CINC-1	fin	0.154628	0.0366707	0.399421
203	all.data	CXCL1/GRO alpha/KC/CINC-1	pn	0.0812158	0.17453	0.399421
204	all.data	CXCL1/GRO alpha/KC/CINC-1	ne	0.101481	0.120765	0.399421
5	all.data	TNF-alpha	pn	0.0786298	0.182334	0.400289
17	all.data	IL-33	pn	0.0755654	0.192758	0.400289
19	all.data	IL-3	fc	-0.0783569	0.186838	0.400289
23	all.data	IL-3	pn	0.0717881	0.207585	0.400289
35	all.data	CD117/c-kit	pn	0.0739677	0.201476	0.400289
59	all.data	EGF	pn	0.0718066	0.203059	0.400289
66	all.data	CXCL2/GRO beta/MIP-2/CINC-3	ne	0.0775	0.184912	0.400289
71	all.data	beta-NGF	pn	0.0703715	0.20867	0.400289
74	all.data	IFN-gamma	oc	-0.0704275	0.210253	0.400289
88	all.data	MMP-13	mo	0.077675	0.18527	0.400289
90	all.data	MMP-13	ne	0.0730521	0.199888	0.400289
97	all.data	CCL5/RANTES	fc	0.0704623	0.207492	0.400289
100	all.data	CCL5/RANTES	mo	0.0768404	0.186961	0.400289
103	all.data	CCL4/MIP-1 beta	fc	0.0728603	0.199623	0.400289
173	all.data	CCL2/JE/MCP-1	pn	0.0715096	0.2058	0.400289
175	all.data	IFN-alpha	fc	0.0735432	0.199197	0.400289
179	all.data	IFN-alpha	pn	0.0719637	0.204315	0.400289
22	all.data	IL-3	mo	-0.0676476	0.221326	0.402042
84	all.data	IL-17E/IL-25	ne	0.0680912	0.216314	0.402042
106	all.data	CCL4/MIP-1 beta	mo	-0.0665024	0.220876	0.402042
116	all.data	IL-4	oc	0.0684111	0.214365	0.402042
131	all.data	IL-2	pn	0.0674021	0.217793	0.402042
37	all.data	IL-7	fc	0.061881	0.237096	0.40693
54	all.data	IL-10	ne	0.0598815	0.246772	0.40693
56	all.data	EGF	oc	0.0634109	0.231656	0.40693
60	all.data	EGF	ne	0.060642	0.241552	0.40693
80	all.data	IL-17E/IL-25	oc	-0.060463	0.24302	0.40693
107	all.data	CCL4/MIP-1 beta	pn	0.0623883	0.235284	0.40693
151	all.data	IL-8/CXCL8	fc	0.0637938	0.231147	0.40693
160	all.data	IL-5	mo	0.0590833	0.247221	0.40693
162	all.data	IL-5	ne	0.0612438	0.239382	0.40693
167	all.data	IL-12 p70	pn	0.058906	0.248679	0.40693
194	all.data	CD40/TNFRSF5	oc	-0.0619723	0.2376	0.40693
202	all.data	CXCL1/GRO alpha/KC/CINC-1	mo	0.0624149	0.236023	0.40693
18	all.data	IL-33	ne	0.0585013	0.250973	0.407316
12	all.data	IL-6	ne	-0.0540005	0.266955	0.410174
21	all.data	IL-3	fin	0.0515438	0.279381	0.410174
28	all.data	PDGF-BB	mo	0.0533773	0.270864	0.410174
30	all.data	PDGF-BB	ne	0.0515775	0.27773	0.410174
85	all.data	MMP-13	fc	0.0563923	0.257961	0.410174
118	all.data	IL-4	mo	0.0538437	0.266782	0.410174
134	all.data	Adiponectin/Acrp30	oc	0.0504721	0.281988	0.410174
137	all.data	Adiponectin/Acrp30	pn	0.0508239	0.280629	0.410174
139	all.data	CX3CL1/Fractalkine	fc	0.0529174	0.271078	0.410174
145	all.data	IL-13	fc	0.0494379	0.283807	0.410174
149	all.data	IL-13	pn	0.0498251	0.282291	0.410174
164	all.data	IL-12 p70	oc	-0.0508306	0.279111	0.410174
188	all.data	TRAIL/TNFSF10	oc	0.0531082	0.275005	0.410174
197	all.data	CD40/TNFRSF5	pn	0.0511007	0.278065	0.410174
200	all.data	CXCL1/GRO alpha/KC/CINC-1	oc	0.0562667	0.25843	0.410174
132	all.data	IL-2	ne	0.0484798	0.287577	0.41261
26	all.data	PDGF-BB	oc	0.0451651	0.302852	0.430008
72	all.data	beta-NGF	ne	0.0434531	0.308389	0.430008
150	all.data	IL-13	ne	0.0436269	0.30702	0.430008
174	all.data	CCL2/JE/MCP-1	ne	0.0441585	0.306207	0.430008
16	all.data	IL-33	mo	0.039179	0.326552	0.431089
33	all.data	CD117/c-kit	fin	0.0387008	0.330998	0.431089
41	all.data	IL-7	pn	0.0386611	0.327485	0.431089
47	all.data	CXCL10/IP-10/CRG-2	pn	0.0398465	0.323793	0.431089
65	all.data	CXCL2/GRO beta/MIP-2/CINC-3	pn	0.0394041	0.324388	0.431089
70	all.data	beta-NGF	mo	-0.0382853	0.329657	0.431089
82	all.data	IL-17E/IL-25	mo	-0.0395008	0.324602	0.431089
104	all.data	CCL4/MIP-1 beta	oc	0.0410121	0.317727	0.431089
114	all.data	IL-1 alpha/IL-1F1	ne	0.0380719	0.32995	0.431089
156	all.data	IL-8/CXCL8	ne	-0.0374582	0.333114	0.431089
161	all.data	IL-5	pn	0.0376446	0.331741	0.431089
198	all.data	CD40/TNFRSF5	ne	0.0361107	0.338777	0.435571
81	all.data	IL-17E/IL-25	fin	0.0348829	0.343968	0.439392
10	all.data	IL-6	mo	0.0320546	0.356037	0.4444
29	all.data	PDGF-BB	pn	0.030284	0.364658	0.4444
50	all.data	IL-10	oc	0.0295085	0.367994	0.4444
77	all.data	IFN-gamma	pn	0.0299263	0.366196	0.4444
86	all.data	MMP-13	oc	-0.0293687	0.367631	0.4444
110	all.data	IL-1 alpha/IL-1F1	oc	-0.0281489	0.372475	0.4444
113	all.data	IL-1 alpha/IL-1F1	pn	0.0281199	0.372602	0.4444
128	all.data	IL-2	oc	0.027613	0.374822	0.4444
130	all.data	IL-2	mo	-0.0292307	0.367753	0.4444
140	all.data	CX3CL1/Fractalkine	oc	0.0282021	0.372705	0.4444
168	all.data	IL-12 p70	ne	0.0300052	0.364873	0.4444
178	all.data	IFN-alpha	mo	-0.0322531	0.355708	0.4444
154	all.data	IL-8/CXCL8	mo	0.0268423	0.378648	0.44483
196	all.data	CD40/TNFRSF5	mo	0.0266071	0.379678	0.44483
24	all.data	IL-3	ne	0.024663	0.389885	0.452224
31	all.data	CD117/c-kit	fc	-0.0244387	0.391276	0.452224
112	all.data	IL-1 alpha/IL-1F1	mo	0.0234231	0.393321	0.452224
193	all.data	CD40/TNFRSF5	fc	0.0231042	0.395125	0.452224
146	all.data	IL-13	oc	0.0198237	0.409407	0.465877
34	all.data	CD117/c-kit	mo	0.0174752	0.421781	0.467862
42	all.data	IL-7	ne	0.0171747	0.421344	0.467862
67	all.data	beta-NGF	fc	0.0157236	0.428182	0.467862
68	all.data	beta-NGF	oc	-0.0153792	0.429739	0.467862
142	all.data	CX3CL1/Fractalkine	mo	-0.0185055	0.41565	0.467862
158	all.data	IL-5	oc	0.0158027	0.427556	0.467862
170	all.data	CCL2/JE/MCP-1	oc	0.0173841	0.420988	0.467862
182	all.data	GM-CSF	oc	0.0152519	0.430055	0.467862
38	all.data	IL-7	oc	0.0139221	0.436099	0.471721
75	all.data	IFN-gamma	fin	-0.0135774	0.438367	0.471721
32	all.data	CD117/c-kit	oc	0.0100283	0.454921	0.48415
64	all.data	CXCL2/GRO beta/MIP-2/CINC-3	mo	-0.00929127	0.457253	0.48415
98	all.data	CCL5/RANTES	oc	0.0095663	0.455993	0.48415
52	all.data	IL-10	mo	0.00817593	0.462793	0.484707
133	all.data	Adiponectin/Acrp30	fc	0.00766245	0.465123	0.484707
136	all.data	Adiponectin/Acrp30	mo	-0.00846108	0.461499	0.484707
14	all.data	IL-33	oc	-0.00649616	0.470308	0.487545
8	all.data	IL-6	oc	0.00514397	0.476392	0.491279
78	all.data	IFN-gamma	ne	-0.00233573	0.489356	0.49435
96	all.data	CCL3/MIP-1 alpha	ne	0.00311726	0.485796	0.49435
138	all.data	Adiponectin/Acrp30	ne	0.00267386	0.487816	0.49435
184	all.data	GM-CSF	mo	0.00355437	0.483621	0.49435
102	all.data	CCL5/RANTES	ne	-0.000408122	0.498119	0.499401
108	all.data	CCL4/MIP-1 beta	ne	-0.000130038	0.499401	0.499401
