# Supplementary material for: Aberrant T-cell phenotypes in a cohort of patients with post-treatment Lyme disease
Source: Front Immunol. 2025 Jul 9;16:1607619. doi: 10.3389/fimmu.2025.1607619 (PMC12283721; doi:10.3389/fimmu.2025.1607619)
Supplement: Supplementary file 5 [file Table5.xlsx]

## Sheet: HCvPTLD
Gate	cluster	min	q1	median	q3	max	sd.logx	na.pct
Bcells	HC	0.79071	4.44762	5.47193	8.1436	14.7444	3.77837	0
Bcells	PTLD	0.0401003	3.62101	6.20196	9.43673	44.1463	5.92071	0
CD3neg	HC	1.05104	3.3999	6.28655	8.54984	90.1521	19.1302	0
CD3neg	PTLD	0.529463	3.41449	7.75601	16.6592	71.9511	15.8705	0
NK.CD8p	HC	0.447853	1.44567	2.12312	3.4598	6.48703	1.65163	0
NK.CD8p	PTLD	0.245284	1.03477	1.70608	3.21261	15.0751	2.39734	0
NK.CD8n	HC	1.26203	3.37221	5.32624	7.11862	16.1628	3.48447	0
NK.CD8n	PTLD	0.412189	3.65081	6.13875	8.95674	23.3147	4.58414	0
gdT	HC	0.00523927	0.593924	0.963604	1.84249	9.48259	2.15741	0
gdT	PTLD	0.00671379	0.283867	0.689137	1.55718	14.0919	2.00896	0
CD4T	HC	3.20748	42.5971	47.2471	51.319	60.7183	12.7192	0
CD4T	PTLD	2.62115	32.2335	41.3816	50.0768	67.4428	13.7283	0
CD8T	HC	0.973665	12.4554	15.4818	19.2288	27.5196	5.85298	0
CD8T	PTLD	1.23457	10.8216	14.6258	19.682	54.5965	7.50237	0
dnT	HC	0.136431	0.763358	1.03166	1.43263	4.34058	0.960871	0
dnT	PTLD	0.111481	0.611706	0.973016	1.36605	4.3582	0.694937	0
Lymphocytes	HC	13.4139	23.961	30.8421	38.6862	74.4762	14.3562	0
Lymphocytes	PTLD	5.00998	23.7423	33.6767	47.9679	96.1866	19.1915	0
Monocytes	HC	0.903393	1.7238	2.75843	3.82021	8.57797	1.96731	0
Monocytes	PTLD	0.00833586	1.92895	2.85124	4.58674	22.5245	2.8086	0
Granulocytes	HC	24.58	56.5835	67.0189	72.431	84.8603	14.1608	0
Granulocytes	PTLD	2.05942	47.1229	63.6005	73.2602	93.2809	19.4249	0
B.HLADRp.CXCR5p	HC	61.9285	77.7549	87.5368	95.0876	96.499	11.3002	0
B.HLADRp.CXCR5p	PTLD	0.392638	72.3401	84.9124	91.4315	98.9748	21.479	0
B.HLADRp.CXCR5n	HC	3.50101	4.91239	12.4632	22.2451	38.0715	11.3002	0
B.HLADRp.CXCR5n	PTLD	1.0252	8.56845	15.0876	27.6599	99.6074	21.4752	0
NK.CD8.CD16n.CD57n	HC	3.55872	4.43601	11.1535	33.6137	76.3397	23.9659	0
NK.CD8.CD16n.CD57n	PTLD	0.738397	5.62484	11.6164	23.4404	69.2476	16.438	0
NK.CD8.CD16p.CD57n	HC	5.46006	43.6644	50.8657	67.0915	86.5909	22.4334	0
NK.CD8.CD16p.CD57n	PTLD	7.26812	43.6913	53.1453	64.8494	89.2734	17.7512	0
NK.CD8.CD16p.CD57p	HC	1.21335	12.7607	21.7827	30.11	46.2633	14.3858	0
NK.CD8.CD16p.CD57p	PTLD	0	15.509	24.9178	37.9049	79.6375	15.6026	0
NK.CD8.CD16n.CD57p	HC	0	0.619709	1.80327	4.30317	35.6651	8.61448	0
NK.CD8.CD16n.CD57p	PTLD	0	0.164498	0.728053	2.64638	25.8613	5.29623	0
NK.CD16n.CD57n	HC	6.72901	14.7335	25.145	37.5784	81.4694	19.7322	0
NK.CD16n.CD57n	PTLD	2.85429	8.36576	16.8529	27.4966	79.0591	15.5687	0
NK.CD16p.CD57n	HC	5.91678	47.6141	55.4487	60.6255	75.6235	19.7823	0
NK.CD16p.CD57n	PTLD	5.70205	43.6101	52.9111	66.0287	89.8902	16.9108	0
NK.CD16p.CD57p	HC	0.455137	12.3696	15.6072	20.7032	36.4552	9.43268	0
NK.CD16p.CD57p	PTLD	0	14.0563	22.3881	32.1586	69.3357	13.59	0
NK.CD16n.CD57p	HC	0.0566572	0.721409	1.07366	2.22607	29.1409	7.21966	0
NK.CD16n.CD57p	PTLD	0	0.18635	0.748064	2.28228	27.5531	4.46102	0
CD4.Naive	HC	20.2073	31.2288	43.4919	46.4949	55.8576	10.4877	0
CD4.Naive	PTLD	6.71822	23.0252	35.3853	47.0464	79.0242	16.7659	0
CD4.EMRA	HC	0.549672	1.13074	2.00455	3.19248	9.02464	2.74603	0
CD4.EMRA	PTLD	0.162159	1.23012	2.25265	4.26287	49.8695	6.54956	0
CD4.EM	HC	3.65394	11.6373	14.1809	17.4269	39.0364	8.02709	0
CD4.EM	PTLD	2.41068	10.0062	15.0423	21.242	68.8356	10.2766	0
CD4.CM	HC	22.5874	35.8754	39.6231	45.1459	70.845	11.6725	0
CD4.CM	PTLD	3.35303	32.6929	43.3214	51.6684	71.999	12.524	0
CD8.CM	HC	0.961379	10.2561	15.0762	18.5851	44.1987	8.99609	0
CD8.CM	PTLD	0.14227	7.41018	12.7647	19.7826	42.0015	8.40733	0
CD8.Naive	HC	7.4736	17.5636	34.8478	40.7818	70.5092	18.2017	0
CD8.Naive	PTLD	1.33574	16.0713	26.8734	44.1713	79.4501	18.1322	0
CD8.EMRA	HC	4.46735	13.8574	17.2999	27.7253	78.7171	17.0266	0
CD8.EMRA	PTLD	0.60347	12.5833	22.6833	36.7777	87.9407	17.7293	0
CD8.EM	HC	1.83988	17.39	25.3562	37.7336	48.8898	13.2802	0
CD8.EM	PTLD	0.624407	18.9631	26.4288	37.2474	73.9605	14.5073	0
CD4.Naive.CCR6n	HC	56.0519	90.452	94.1021	96.3804	99.1461	10.1141	0
CD4.Naive.CCR6n	PTLD	2.33266	90.9222	94.4887	97.123	99.866	10.9831	0
CD4.EMRA.CCR6n	HC	16.7247	37.0987	55.4394	69.4307	97.4436	22.0776	0
CD4.EMRA.CCR6n	PTLD	2.47525	57.3298	72.0055	87.6802	98.9796	21.2323	0
CD4.EM.CCR6n	HC	17.6391	32.9996	43.9906	53.8857	87.9126	18.8121	0
CD4.EM.CCR6n	PTLD	5.46401	41.4253	49.6249	62.4118	97.6427	17.6286	0
CD4.CM.CCR6n	HC	23.4782	42.2525	56.7466	63.5693	87.6772	16.5015	0
CD4.CM.CCR6n	PTLD	3.27494	45.9543	56.3892	65.1356	98.3944	15.6967	0
CD8.Naive.CCR6n	HC	80.9808	96.4997	97.678	98.6631	99.4612	4.49814	0
CD8.Naive.CCR6n	PTLD	10.4854	94.7324	97.0884	98.7019	100	9.03512	0
CD8.EMRA.CCR6n	HC	52.0629	81.9071	89.2891	92.9434	97.4889	10.0131	0
CD8.EMRA.CCR6n	PTLD	13.494	81.7032	90.7223	96.3416	99.8314	14.5628	0
CD8.EM.CCR6n	HC	33.1502	62.2621	68.534	80.4761	94.5946	17.4561	0
CD8.EM.CCR6n	PTLD	15.883	65.3314	78.4219	87.5076	99.3199	17.4601	0
CD8.CM.CCR6n	HC	47.541	84.3152	88.7473	92.4758	99.639	10.7635	0
CD8.CM.CCR6n	PTLD	11.1111	80.0687	86.853	91.0105	100	11.6708	0
CD4.Naive.Th1	HC	0.0239521	5.26691	7.85895	14.7939	56.9254	12.9221	0
CD4.Naive.Th1	PTLD	0.0717666	5.52515	8.20084	12.7095	67.4057	8.97971	0
CD4.Naive.Th2	HC	2.27702	9.81996	15.9026	39.3093	78.7125	21.9763	0
CD4.Naive.Th2	PTLD	0.0135704	5.3611	11.8248	29.3148	94.2721	21.5132	0
CD4.CM.Th1	HC	0.429053	32.2537	35.7174	42.0909	61.3267	12.1532	0
CD4.CM.Th1	PTLD	1.16279	30.8933	39.289	48.3054	68.6182	13.2665	0
CD4.CM.Th2	HC	13.9026	21.2439	25.819	37.784	54.3502	10.7425	0
CD4.CM.Th2	PTLD	0	13.823	21.3244	30.3933	49.5694	11.3558	0
CD4.EM.Th1	HC	0	49.2169	53.4661	64.0021	77.3961	17.0529	0
CD4.EM.Th1	PTLD	0.795756	46.2282	57.4944	65.9336	87.8	15.5225	0
CD4.EM.Th2	HC	4.7922	10.5673	15.6216	24.6801	37.449	8.91875	0
CD4.EM.Th2	PTLD	0.0567537	7.57688	12.163	19.3342	35.1299	8.18059	0
CD4.EMRA.Th1	HC	5.75342	35.2732	57.5595	70.055	82.2531	23.3205	0
CD4.EMRA.Th1	PTLD	0	28.9246	47.1535	59.4122	90.2622	20.6354	0
CD4.EMRA.Th2	HC	0.925926	4.36838	12.5358	17.7812	63.0137	14.4954	0
CD4.EMRA.Th2	PTLD	0	5.04982	9.31387	17.5608	81.7869	13.7179	0
CD8.Naive.Th1	HC	0.036186	14.2038	32.1889	50.7447	75.7716	24.0447	0
CD8.Naive.Th1	PTLD	0.0598086	17.4386	42.6491	62.3954	92.3364	25.9798	0
CD8.Naive.Th2	HC	0.866739	3.42691	12.4843	25.6087	86.252	23.4288	0
CD8.Naive.Th2	PTLD	0	2.33956	5.79509	17.1375	85.5556	16.1442	0
CD8.CM.Th1	HC	1.72414	50.7711	68.3326	79.9199	87.8694	22.4657	0
CD8.CM.Th1	PTLD	1.43646	62.252	77.7875	85.9176	96.055	18.7155	0
CD8.CM.Th2	HC	0.94162	3.39802	9.0656	17.4856	61.5385	14.4875	0
CD8.CM.Th2	PTLD	0	1.71648	4.07406	8.95053	37.0787	8.32533	0
CD8.EM.Th1	HC	1.10497	38.7685	64.4054	75.7708	87.5554	24.4096	0
CD8.EM.Th1	PTLD	1.38648	46.0204	66.2339	79.334	96.5686	23.1738	0
CD8.EM.Th2	HC	0.570962	2.41213	5.83078	8.21995	41.9048	8.98624	0
CD8.EM.Th2	PTLD	0	0.642603	2.39115	4.86735	20.1426	4.10749	0
CD8.EMRA.Th1	HC	0.377358	34.4041	50.2749	66.6038	84.9356	23.415	0
CD8.EMRA.Th1	PTLD	0	25.6033	47.4934	63.5431	93.4066	24.6161	0
CD8.EMRA.Th2	HC	0.923913	2.53058	5.30314	16.3616	50.3286	14.1489	0
CD8.EMRA.Th2	PTLD	0	2.31489	6.5869	13.6026	83.6695	11.9294	0
CD4.Naive.Th9	HC	14.7196	35.9941	48.8661	60.0195	80.1909	18.8842	0
CD4.Naive.Th9	PTLD	0	34.932	48.7461	64.1628	94.1176	20.4724	0
CD4.Naive.Th17	HC	5.46624	16.9784	26.5643	32.7192	54.6178	12.6444	0
CD4.Naive.Th17	PTLD	0	13.0828	21.5038	31.0114	88.967	14.7553	0
CD4.Naive.Th1.17	HC	0.4971	11.4963	16.1729	20.9763	38.4211	9.94244	0
CD4.Naive.Th1.17	PTLD	0	11.8165	16.6667	23.6383	71.831	11.0932	0
CD4.EMRA.Th9	HC	5.26316	36.024	47.6535	74.4353	87.0968	25.2551	0
CD4.EMRA.Th9	PTLD	0	29.0972	45.2954	61.652	100	22.4313	0
CD4.EMRA.Th17	HC	0	6.772	10.8882	17.3663	40.9483	9.584	0
CD4.EMRA.Th17	PTLD	0	5.27597	11.5832	21.9127	100	16.0221	0
CD4.EMRA.Th1.17	HC	0.909091	13.6447	24.6166	48.1729	66.6667	20.0934	0
CD4.EMRA.Th1.17	PTLD	0	16.1223	28.7685	41.2879	72.7273	16.474	0
CD4.CM.Th9	HC	8.56774	15.574	22.9147	26.3055	57.7148	13.6315	0
CD4.CM.Th9	PTLD	4.10663	13.0353	19.6497	28.451	77.3622	15.3199	0
CD4.CM.Th17	HC	6.64062	21.9668	26.445	39.1774	47.8873	10.7687	0
CD4.CM.Th17	PTLD	0.124378	20.5506	28.484	35.2062	53.4653	11.2895	0
CD4.CM.Th1.17	HC	1.17536	27.4176	36.2402	42.753	50.5135	11.9243	0
CD4.CM.Th1.17	PTLD	3.30709	29.8757	36.4577	46.0915	66.254	12.9776	0
CD4.EM.Th9	HC	4.8011	9.8417	21.9688	36.3468	57.8254	15.8049	0
CD4.EM.Th9	PTLD	2.40732	11.1582	17.2175	27.155	82.7961	16.37	0
CD4.EM.Th17	HC	6.83039	18.1849	24.4269	32.667	49.3857	11.28	0
CD4.EM.Th17	PTLD	0	15.2992	24.4065	33.0938	61.4525	11.9692	0
CD4.EM.Th1.17	HC	0.988468	31.8713	41.785	47.2752	58.4672	13.2339	0
CD4.EM.Th1.17	PTLD	1	33.4313	44.3849	53.2452	77.3619	15.6841	0
CD8.Naive.Th9	HC	0	0	14.5833	22.1627	60.4651	16.6024	0
CD8.Naive.Th9	PTLD	0	4.22222	15.1515	30.6429	88.4615	22.0862	0.694444
CD8.Naive.Th17	HC	0	6.79506	19.2388	36.0417	89.1986	25.9342	0
CD8.Naive.Th17	PTLD	0	2.84253	12.069	29.131	100	18.9111	0.694444
CD8.Naive.Th1.17	HC	0	10.6737	27.619	35.6999	66.6667	19.2889	0
CD8.Naive.Th1.17	PTLD	0	16.954	34	57.7691	100	26.9988	0.694444
CD8.EMRA.Th9	HC	2.89855	35.3656	61.0997	75.1495	85.2941	24.6057	0
CD8.EMRA.Th9	PTLD	0	27.266	56.8629	77.6016	100	28.3692	0
CD8.EMRA.Th17	HC	0	5.61558	11.0032	21.6501	50.5682	12.3812	0
CD8.EMRA.Th17	PTLD	0	2.41698	9.66268	25.8075	81.3169	18.8902	0
CD8.EMRA.Th1.17	HC	0.819672	8.1448	14.5497	21.4562	64.4737	20.2459	0
CD8.EMRA.Th1.17	PTLD	0	5.26316	13.086	35.5667	88.8298	23.8402	0
CD8.CM.Th9	HC	0	5.77601	18.7491	32.0357	84.375	20.8293	0
CD8.CM.Th9	PTLD	0	5.22094	12.5	29.9233	95.5224	22.4995	0.694444
CD8.CM.Th17	HC	0	5.09459	7.22483	11.6465	28.5714	6.82258	0
CD8.CM.Th17	PTLD	0	1.55758	4.95868	10.5977	47.2222	9.35771	0.694444
CD8.CM.Th1.17	HC	0	49.5873	62.641	69.6447	100	21.8381	0
CD8.CM.Th1.17	PTLD	0	48.3245	66.0944	81.2146	100	25.1887	0.694444
CD8.EM.Th9	HC	1.69492	65.6583	80.2444	85.9729	92.3288	30.4998	0
CD8.EM.Th9	PTLD	0.840336	36.0637	64.0675	82.5542	99.1385	28.1758	0
CD8.EM.Th17	HC	1.69492	3.19161	4.92774	7.79509	50	10.5826	0
CD8.EM.Th17	PTLD	0	1.61207	4.05646	8.48359	43.8356	7.30552	0
CD8.EM.Th1.17	HC	0.547945	6.79619	11.8788	21.4731	77.5439	25.3166	0
CD8.EM.Th1.17	PTLD	0	9.21223	21.3516	50.0213	96.1538	26.2176	0
CD4.Th1	HC	0.0941993	12.3374	16.293	17.9597	52.5841	11.8313	0
CD4.Th1	PTLD	0.56267	12.2585	17.2322	25.516	55.5013	10.1944	0
CD4.Th2	HC	5.63294	9.02722	15.6484	21.0472	29.6019	7.92173	0
CD4.Th2	PTLD	0.0343879	7.82021	11.4126	17.9058	60.7432	10.8197	0
CD4.Th9	HC	0.594577	6.73658	8.0603	9.78188	33.3118	6.3093	0
CD4.Th9	PTLD	0.611681	3.87687	5.95763	9.09448	76.9444	7.56862	0
CD4.Th17	HC	1.21558	4.9363	8.07066	10.3667	27.65	6.05028	0
CD4.Th17	PTLD	0.0171939	4.12336	7.49445	10.46	18.848	4.39038	0
CD4.Th1.17	HC	0.679227	6.47163	10.8406	16.1045	21.8351	6.45833	0
CD4.Th1.17	PTLD	0.37569	6.10578	10.0509	15.5058	32.8684	6.95611	0
CD8.Th1	HC	0	12.5973	22.7065	32.585	67.8521	18.5619	0
CD8.Th1	PTLD	2.18727	27.7166	42.6313	58.847	92.6906	20.3129	0
CD8.Th2	HC	1.19746	3.70634	8.42368	18.5932	39.3536	11.0334	0
CD8.Th2	PTLD	0.0130651	2.65574	5.25673	11.0275	62.0231	8.79356	0
CD8.Th9	HC	0	1.47784	4.93809	11.6186	26.8554	8.53177	0
CD8.Th9	PTLD	0.0599251	1.86256	5.34202	12.0186	71.0769	9.47372	0
CD8.Th17	HC	0	0.481462	1.27886	2.72755	12.1991	3.35197	0
CD8.Th17	PTLD	0	0.343833	0.689189	1.6658	19.1373	2.65602	0
CD8.Th1.17	HC	0.237643	3.35739	9.01608	25.023	34.0129	12.0971	0
CD8.Th1.17	PTLD	0	1.51438	2.89735	4.93146	25.9196	3.81537	0
CD4.Naive.CXCR5p	HC	3.72231	6.19541	8.16672	11.1302	17.931	3.90556	0
CD4.Naive.CXCR5p	PTLD	0.182315	2.52017	4.08584	6.90506	18.4701	3.60858	0
CD4.EMRA.CXCR5p	HC	0	1.22387	2.80228	5.40695	22.2556	5.96725	0
CD4.EMRA.CXCR5p	PTLD	0	1.51467	4	11.3642	64.4295	12.8975	0
CD4.CM.CXCR5p	HC	1.94992	10.1407	15.3816	21.2891	28.7412	7.90137	0
CD4.CM.CXCR5p	PTLD	0.0761615	5.96972	11.8429	19.4421	32.2844	8.2598	0
CD4.EM.CXCR5p	HC	0.572618	0.846664	1.21417	2.29146	5.12951	1.42725	0
CD4.EM.CXCR5p	PTLD	0	0.829266	1.64183	2.84365	31.1003	4.4661	0
CD8.Naive.CXCR5p	HC	0.29907	0.567123	1.0967	1.58237	4.04111	0.888214	0
CD8.Naive.CXCR5p	PTLD	0	0.491552	0.901173	1.77028	36.8056	3.365	0
CD8.EMRA.CXCR5p	HC	0.319149	1.02521	2.21613	11.3075	27.3413	7.73212	0
CD8.EMRA.CXCR5p	PTLD	0	1.70895	6.12876	15.2098	74.5952	12.8993	0
CD8.CM.CXCR5p	HC	0.211864	0.434552	1.67362	4.75815	7.09291	2.43346	0
CD8.CM.CXCR5p	PTLD	0	0.511269	1.63221	3.56154	23.4101	3.58114	0
CD8.EM.CXCR5p	HC	0.223714	0.860142	2.34146	3.96216	17.8009	4.72227	0
CD8.EM.CXCR5p	PTLD	0	1.25796	2.9409	7.24718	38.0855	6.73187	0
CD4.Naive.CD57p.HLADRp	HC	0	0.00677204	0.031061	0.0753269	0.280899	0.0659786	0
CD4.Naive.CD57p.HLADRp	PTLD	0	0.020308	0.0672571	0.159299	3.53762	0.382869	0
CD4.Naive.CD57n.HLADRp	HC	0.565593	0.726829	0.923548	1.43753	7.53745	1.53642	0
CD4.Naive.CD57n.HLADRp	PTLD	0.162589	1.02994	1.46909	2.32739	24.5573	4.27778	0
CD4.Naive.CD57p.HLADRn	HC	0.0725689	0.184072	0.309581	0.509153	3.97294	0.84739	0
CD4.Naive.CD57p.HLADRn	PTLD	0	0.123091	0.250612	0.772723	9.21522	1.37967	0
CD4.EMRA.CD57p.HLADRp	HC	0	0.355102	0.581474	2.47525	8.39895	2.26393	0
CD4.EMRA.CD57p.HLADRp	PTLD	0	0.87731	2.87655	8.08108	31.2383	6.2545	0
CD4.EMRA.CD57n.HLADRp	HC	1.10294	3.42421	4.98398	7.01452	17.8218	4.37215	0
CD4.EMRA.CD57n.HLADRp	PTLD	0	4.12791	7.59303	11.7722	48.8	8.01617	0
CD4.EMRA.CD57p.HLADRn	HC	1.33333	3.62232	7.88439	19.2913	45.1128	12.9869	0
CD4.EMRA.CD57p.HLADRn	PTLD	0	7.51341	19.174	37.1289	71.3636	18.3413	0
CD4.EM.CD57p.HLADRp	HC	0	0.281671	0.51258	0.792225	3.62812	0.811303	0
CD4.EM.CD57p.HLADRp	PTLD	0	0.34744	0.745058	1.4595	12.3742	1.8845	0
CD4.EM.CD57n.HLADRp	HC	0.818488	9.85335	15.748	18.5967	29.8514	7.23685	0
CD4.EM.CD57n.HLADRp	PTLD	2.84107	11.3121	16.5672	22.5682	60.1467	9.13755	0
CD4.EM.CD57p.HLADRn	HC	0.183554	0.586152	1.08824	2.05864	13.1519	3.61853	0
CD4.EM.CD57p.HLADRn	PTLD	0	0.800747	1.6833	5.73482	68.0627	10.3518	0
CD4.CM.CD57p.HLADRp	HC	0	0.0187185	0.0502773	0.0970716	0.390625	0.0997587	0
CD4.CM.CD57p.HLADRp	PTLD	0	0.0362804	0.0696897	0.142307	0.434363	0.0830289	0
CD4.CM.CD57n.HLADRp	HC	0.213187	2.44793	3.34644	4.96502	10.9375	2.35995	0
CD4.CM.CD57n.HLADRp	PTLD	0.865351	2.83964	4.71244	6.46777	21.6017	3.81961	0
CD4.CM.CD57p.HLADRn	HC	0.0232275	0.0863354	0.226963	0.357157	0.868056	0.244727	0
CD4.CM.CD57p.HLADRn	PTLD	0	0.0966421	0.167714	0.34271	0.878156	0.196379	0
CD8.Naive.CD57p.HLADRp	HC	0	0.0282204	0.11386	0.152924	0.632911	0.145724	0
CD8.Naive.CD57p.HLADRp	PTLD	0	0.0270807	0.125846	0.474215	13.5417	1.66465	0
CD8.Naive.CD57n.HLADRp	HC	0.501567	1.43587	1.89826	3.04418	11.5732	3.23874	0
CD8.Naive.CD57n.HLADRp	PTLD	0.136612	1.62606	2.91742	5.25896	25.425	5.0966	0
CD8.Naive.CD57p.HLADRn	HC	0.212134	0.848368	1.53673	2.66268	4.9569	1.35785	0
CD8.Naive.CD57p.HLADRn	PTLD	0	0.230178	0.621303	1.71333	80.1539	9.7438	0
CD8.EMRA.CD57p.HLADRp	HC	0.230238	1.59384	2.30746	5.56746	19.0476	4.67149	0
CD8.EMRA.CD57p.HLADRp	PTLD	0	1.58286	4.07695	9.03939	43.6981	6.06792	0
CD8.EMRA.CD57n.HLADRp	HC	0.690714	7.4353	11.2832	14.7232	28.8934	6.74211	0
CD8.EMRA.CD57n.HLADRp	PTLD	0.830088	5.08536	10.662	16.9021	56.0169	10.1675	0
CD8.EMRA.CD57p.HLADRn	HC	6.00636	8.07342	19.0642	38.1041	58.2278	17.5564	0
CD8.EMRA.CD57p.HLADRn	PTLD	0	13.7103	28.3252	45.1591	84.4948	19.103	0
CD8.EM.CD57p.HLADRp	HC	0	1.07943	1.96879	2.95177	17.586	3.99229	0
CD8.EM.CD57p.HLADRp	PTLD	0	1.64682	3.04742	6.37498	30.8108	5.04881	0
CD8.EM.CD57n.HLADRp	HC	1.47493	10.5428	13.9021	16.13	25.967	5.36353	0
CD8.EM.CD57n.HLADRp	PTLD	1.21156	9.07526	14.6125	22.8125	59.9676	11.2662	0
CD8.EM.CD57p.HLADRn	HC	0.900901	3.47606	6.6747	10.0034	40.8875	9.46029	0
CD8.EM.CD57p.HLADRn	PTLD	0	4.6847	9.63677	19.9224	68.4995	12.2035	0
CD8.CM.CD57p.HLADRp	HC	0	0.143576	0.562015	0.973758	2.08955	0.647106	0
CD8.CM.CD57p.HLADRp	PTLD	0	0.0538596	0.375912	0.983638	13.561	2.06666	0
CD8.CM.CD57n.HLADRp	HC	0.500626	5.13691	6.76422	12.0289	21.9167	5.19235	0
CD8.CM.CD57n.HLADRp	PTLD	0.672646	5.03178	8.11246	16.6751	48.853	9.0258	0
CD8.CM.CD57p.HLADRn	HC	0.148368	0.561404	0.942895	2.4485	3.33333	1.10053	0
CD8.CM.CD57p.HLADRn	PTLD	0	0.176033	0.623626	1.57826	78.6993	7.65164	0

## Sheet: PLQS-Cluster
Gate	cluster	min	q1	median	q3	max	sd	na.pct
Bcells	1	0.255541	4.73071	6.52216	8.80329	44.1463	7.09775	0
Bcells	2	0.682575	3.65324	4.89086	9.68296	16.3834	4.54688	0
Bcells	3	0.142022	3.50555	5.85297	8.9874	12.9493	3.47775	0
Bcells	4	0.0401003	3.30388	7.09305	10.2799	17.215	4.96793	0
Bcells	5	0.557523	2.24528	6.87655	8.30331	11.8066	3.57996	0
Bcells	6	0.202848	3.57376	6.14538	10.9095	33.7071	7.37106	0
CD3neg	1	0.957674	3.44518	6.64247	13.9113	58.8347	13.9383	0
CD3neg	2	1.57711	5.15798	6.95189	8.28802	37.4395	8.55997	0
CD3neg	3	1.56988	2.9904	7.58448	11.7542	67.5355	19.5938	0
CD3neg	4	1.35189	3.20015	9.35122	19.154	64.2857	16.8462	0
CD3neg	5	1.08889	4.93805	6.71384	24.0826	68.1248	19.9389	0
CD3neg	6	0.529463	3.44363	9.77111	20.9451	71.9511	16.5101	0
NK.CD8p	1	0.295046	1.14037	1.79725	3.03923	5.45049	1.24892	0
NK.CD8p	2	0.620484	0.965855	1.32396	2.30192	7.52368	1.97602	0
NK.CD8p	3	0.393103	0.885045	1.81302	3.93385	11.0239	2.91696	0
NK.CD8p	4	0.245284	0.804742	1.21231	2.20487	9.22924	2.14489	0
NK.CD8p	5	0.258835	0.44311	1.10284	1.97253	6.23443	1.92418	0
NK.CD8p	6	0.688595	1.49523	2.35929	3.63058	15.0751	3.25841	0
NK.CD8n	1	1.26485	4.3357	6.73632	9.06664	18.8953	3.99848	0
NK.CD8n	2	1.86394	3.28744	5.44807	7.62785	12.8144	3.72258	0
NK.CD8n	3	2.64665	3.57121	6.85215	9.50554	18.8297	4.59583	0
NK.CD8n	4	1.45617	3.33907	6.44291	10.1874	17.841	4.8353	0
NK.CD8n	5	0.412189	1.3256	3.27049	5.02586	14.4079	3.94353	0
NK.CD8n	6	2.00146	4.33723	6.06586	8.14061	23.3147	5.04566	0
gdT	1	0.0145476	0.368219	0.838	2.15814	14.0919	2.79388	0
gdT	2	0.114518	0.426497	0.690971	1.89637	3.43401	1.05607	0
gdT	3	0.0236704	0.420181	0.656566	1.53262	6.64875	1.61755	0
gdT	4	0.0432448	0.193954	0.273402	1.75634	9.48368	2.15599	0
gdT	5	0.00671379	0.354642	0.958693	1.09009	2.05116	0.550806	0
gdT	6	0.100157	0.324144	0.680871	1.03591	9.36964	1.89008	0
CD4T	1	5.78375	38.7715	43.0989	50.4443	65.388	14.1278	0
CD4T	2	8.35257	43.369	47.0991	52.1399	58.1797	13.1629	0
CD4T	3	12.6502	25.6239	38.6915	48.8775	57.4821	14.2423	0
CD4T	4	13.3532	33.5848	37.4382	49.4678	67.4428	14.5446	0
CD4T	5	18.345	31.3476	40.2083	51.489	65.0601	14.2519	0
CD4T	6	2.62115	29.7196	36.4714	45.2158	55.0012	12.4398	0
CD8T	1	4.11268	11.7109	15.3016	19.0364	32.7588	6.57006	0
CD8T	2	10.0534	14.307	15.699	19.4181	28.5954	5.40199	0
CD8T	3	3.86957	10.6723	13.7055	23.9365	29.6501	8.18881	0
CD8T	4	2.75603	7.60407	11.2631	16.6134	34.7405	7.83013	0
CD8T	5	3.65806	11.5018	14.5669	23.5294	54.5965	12.6339	0
CD8T	6	1.23457	9.58126	14.2936	20.1842	25.4287	6.05518	0
dnT	1	0.352758	0.703087	0.911755	1.34742	2.92255	0.604041	0
dnT	2	0.338102	0.702826	1.03839	1.62125	3.22709	0.735769	0
dnT	3	0.111481	0.782106	1.27215	1.50476	3.76693	0.832622	0
dnT	4	0.475743	0.750462	0.989047	1.25038	4.3582	0.861102	0
dnT	5	0.211005	0.534968	0.965655	1.21908	2.38693	0.595357	0
dnT	6	0.210774	0.38165	0.645331	1.25265	2.17666	0.571946	0
Lymphocytes	1	5.00998	24.6665	33.7363	46.3024	89.0584	18.9947	0
Lymphocytes	2	14.4179	23.1289	26.6921	49.5986	73.7556	18.5344	0
Lymphocytes	3	11.5745	22.7845	29.9026	41.5505	85.1591	18.6553	0
Lymphocytes	4	8.9606	25.2764	33.6661	45.6404	76.4088	16.9372	0
Lymphocytes	5	9.74285	27.3187	40.7868	64.2566	96.1866	27.8422	0
Lymphocytes	6	11.3442	25.5126	34.4236	49.7678	89.2159	18.3213	0
Monocytes	1	0.00833586	2.39145	2.96243	4.92898	10.1855	2.57096	0
Monocytes	2	0.745522	1.91071	2.96896	5.71681	8.85956	2.45359	0
Monocytes	3	0.832756	1.53268	2.9638	3.57986	8.11289	1.76242	0
Monocytes	4	0.630174	1.81038	2.478	3.54203	22.5245	4.48752	0
Monocytes	5	0.186454	0.952491	2.25437	3.5013	6.93548	2.25377	0
Monocytes	6	0.630718	2.43693	3.24495	5.45718	10.1796	2.50152	0
Granulocytes	1	6.81333	50.9524	62.0001	73.1154	93.2809	19.7971	0
Granulocytes	2	19.7193	46.4755	65.4624	73.6422	82.6131	19.3359	0
Granulocytes	3	14.0082	55.6479	66.9298	75.3585	80.3805	17.9952	0
Granulocytes	4	22.7938	48.5948	63.6205	71.9537	87.9704	17.0952	0
Granulocytes	5	2.05942	32.6327	58.3564	69.9429	89.3047	27.5531	0
Granulocytes	6	9.62599	46.1887	63.0256	69.2324	87.937	18.5785	0
B.HLADRp.CXCR5p	1	17.7049	80.7523	85.9025	91.7783	97.3082	16.3768	0
B.HLADRp.CXCR5p	2	1.22511	72.0608	87.4404	91.9554	96.3006	25.507	0
B.HLADRp.CXCR5p	3	59.3151	64.1407	74.0967	87.2621	92.8638	11.602	0
B.HLADRp.CXCR5p	4	12.782	75.7943	85.1376	92.6927	94.8501	22.5091	0
B.HLADRp.CXCR5p	5	9.42623	77.1084	86.3259	91.5858	98.9748	31.3874	0
B.HLADRp.CXCR5p	6	0.392638	66.5095	82.9592	91.5775	97.1703	24.6051	0
B.HLADRp.CXCR5n	1	2.69179	8.22167	14.0975	19.2477	82.2951	16.3454	0
B.HLADRp.CXCR5n	2	3.69935	8.04457	12.5596	27.9392	98.7749	25.507	0
B.HLADRp.CXCR5n	3	7.13615	12.7379	25.9033	35.8593	40.6849	11.602	0
B.HLADRp.CXCR5n	4	5.14992	7.3073	14.8624	24.2057	87.218	22.5091	0
B.HLADRp.CXCR5n	5	1.0252	8.41424	13.6741	22.8916	90.5738	31.3874	0
B.HLADRp.CXCR5n	6	2.82975	8.42248	17.0408	33.4905	99.6074	24.6051	0
NK.CD8.CD16n.CD57n	1	0.909091	3.64158	10.888	24.1344	62.5869	17.2341	0
NK.CD8.CD16n.CD57n	2	1.32882	8.37082	11.6905	23.1404	49.9482	15.4815	0
NK.CD8.CD16n.CD57n	3	1.43541	8.19232	17.8261	25.1352	64.2721	18.1691	0
NK.CD8.CD16n.CD57n	4	2.05728	7.41392	15.9091	28.7357	42.5662	12.995	0
NK.CD8.CD16n.CD57n	5	0.738397	3.84615	6.44028	14.7887	67.7966	24.4395	0
NK.CD8.CD16n.CD57n	6	0.996264	4.73163	11.0368	19.2832	69.2476	14.0406	0
NK.CD8.CD16p.CD57n	1	13.563	35.341	55.439	66.6728	83.1882	18.8222	0
NK.CD8.CD16p.CD57n	2	24.8598	48.7231	53.6496	64.2792	83.4249	16.3647	0
NK.CD8.CD16p.CD57n	3	7.26812	42.4641	49.505	60.6666	89.2734	20.0754	0
NK.CD8.CD16p.CD57n	4	23.5899	47.0522	58.1662	64.5935	80.8112	16.2186	0
NK.CD8.CD16p.CD57n	5	12.1535	43.8424	63.8528	67.2404	84.6154	23.0987	0
NK.CD8.CD16p.CD57n	6	15.5502	44.1129	49.8593	59.0363	81.4474	15.7333	0
NK.CD8.CD16p.CD57p	1	5.14604	13.8294	25.791	36.8147	57.7424	14.6827	0
NK.CD8.CD16p.CD57p	2	0.456621	12.2236	22.953	34.2334	48.0802	15.736	0
NK.CD8.CD16p.CD57p	3	3.99324	10.4327	21.4494	35.0629	56.9494	15.5301	0
NK.CD8.CD16p.CD57p	4	2.30563	14.2631	19.144	31.5308	45.671	11.4397	0
NK.CD8.CD16p.CD57p	5	0	17.9856	28.5397	31.794	79.6375	20.4371	0
NK.CD8.CD16p.CD57p	6	0	20.3245	33.891	44.7058	76.8301	16.3483	0
NK.CD8.CD16n.CD57p	1	0	0.19787	1.01701	2.30085	25.8613	6.12925	0
NK.CD8.CD16n.CD57p	2	0	0	0.268456	2.80725	22.9907	6.02145	0
NK.CD8.CD16n.CD57p	3	0	0.329935	1.748	5.59059	24.4665	6.82608	0
NK.CD8.CD16n.CD57p	4	0	0.278952	0.647249	1.52108	20.4214	5.35978	0
NK.CD8.CD16n.CD57p	5	0	0.21097	0.351288	0.704225	3.38983	0.944207	0
NK.CD8.CD16n.CD57p	6	0	0.139103	1.00334	3.07313	20.622	3.89327	0
NK.CD16n.CD57n	1	3.1677	8.94681	18.4348	30.2689	52.5836	14.4106	0
NK.CD16n.CD57n	2	3.07692	10.7832	20.5989	25.2291	44.2822	10.701	0
NK.CD16n.CD57n	3	3.33141	8.14858	19.2175	31.4487	70.7536	19.4004	0
NK.CD16n.CD57n	4	2.85429	6.52167	11.7135	26.387	54.1079	15.7441	0
NK.CD16n.CD57n	5	4.48505	10.4283	16.9435	30	74.1071	20.3413	0
NK.CD16n.CD57n	6	3.04361	8.35986	15.8769	25.2244	79.0591	15.016	0
NK.CD16p.CD57n	1	13.7766	42.8279	52.8812	63.5721	82.8975	16.9746	0
NK.CD16p.CD57n	2	22.8792	49.8621	56.5538	67.5338	83.9444	16.1773	0
NK.CD16p.CD57n	3	5.70205	40.6213	48.75	66.0649	89.8902	21.9659	0
NK.CD16p.CD57n	4	21.199	46.2667	59.2523	69.4945	86.9421	18.3845	0
NK.CD16p.CD57n	5	16.9643	42.8018	51.7598	61.5343	76.7225	17.3872	0
NK.CD16p.CD57n	6	14.0562	44.5731	51.7768	58.2325	75.8621	13.345	0
NK.CD16p.CD57p	1	7.63723	15.1897	19.9518	29.6724	69.3357	14.1658	0
NK.CD16p.CD57p	2	0	10.6486	25.6628	27.8825	52.2731	15.8052	0
NK.CD16p.CD57p	3	3.1455	12.1202	18.7818	25.4123	55.5343	12.7638	0
NK.CD16p.CD57p	4	2.13447	13.3736	18.1983	30.5047	49.6569	12.0887	0
NK.CD16p.CD57p	5	4.81481	12.6629	24.5264	31.1202	39.4199	12.1226	0
NK.CD16p.CD57p	6	0.0357143	20.5531	28.7055	36.8571	51.9146	13.2909	0
NK.CD16n.CD57p	1	0	0.233188	1.07119	2.41596	27.5531	5.10515	0
NK.CD16n.CD57p	2	0	0.0476803	0.319375	2.03746	23.2097	5.98671	0
NK.CD16n.CD57p	3	0	0.250048	1.29235	6.77058	20.3989	5.78158	0
NK.CD16n.CD57p	4	0	0.119144	0.514019	1.23184	19.0936	4.63587	0
NK.CD16n.CD57p	5	0.0819001	0.304083	0.83682	1.78571	4.81481	1.27887	0
NK.CD16n.CD57p	6	0	0.18197	0.602196	2.06306	11.6688	2.2531	0
CD4.Naive	1	11.7146	20.2135	32.8015	45.379	76.1011	16.6786	0
CD4.Naive	2	21.654	30.0111	36.7531	49.3432	60.3178	11.5729	0
CD4.Naive	3	6.71822	23.7967	32.0026	44.3994	61.9518	16.859	0
CD4.Naive	4	19.2028	33.133	39.8195	48.6209	77.9713	15.325	0
CD4.Naive	5	11.4458	23.2095	29.7014	56.596	67.5276	19.4562	0
CD4.Naive	6	8.1648	20.8231	30.3566	46.8651	79.0242	18.688	0
CD4.EMRA	1	0.191156	1.81662	2.89455	4.15746	22.5165	4.73369	0
CD4.EMRA	2	0.162159	1.23726	2.2045	4.2029	22.4157	5.75229	0
CD4.EMRA	3	0.349243	1.26527	3.00668	7.57702	49.8695	11.2368	0
CD4.EMRA	4	0.203046	1.40408	2.81832	4.39282	23.4005	5.77625	0
CD4.EMRA	5	0.280435	1.01058	2.0678	3.30065	20.9593	5.98696	0
CD4.EMRA	6	0.231826	0.99174	2.04968	3.18626	32.4737	6.17652	0
CD4.EM	1	4.77385	10.1605	13.7971	21.2914	40.1823	9.04624	0
CD4.EM	2	7.20151	10.3086	14.8901	18.6693	27.6605	5.65584	0
CD4.EM	3	6.63267	9.21806	15.0311	18.8375	44.1908	9.13367	0
CD4.EM	4	2.69914	9.65409	12.5946	18.8407	30.8103	6.57499	0
CD4.EM	5	3.14898	8.60734	16.379	21.9613	53.4212	14.5546	0
CD4.EM	6	2.41068	10.5054	18.912	23.9151	68.8356	12.9323	0
CD4.CM	1	3.35303	37.7745	46.0229	51.9495	66.387	12.2121	0
CD4.CM	2	24.5896	31.3425	43.7183	51.4316	62.8778	12.7522	0
CD4.CM	3	26.9165	32.7776	41.9065	49.1293	71.999	13.0352	0
CD4.CM	4	9.6853	30.9854	41.924	51.6857	59.7168	13.271	0
CD4.CM	5	14.1737	32.7404	42.9085	47.6575	52.8981	11.4391	0
CD4.CM	6	17.9889	32.0317	39.635	50.3024	65.2984	12.6277	0
CD8.CM	1	0.14227	10.7647	15.7258	20.096	27.4837	6.36513	0
CD8.CM	2	0.727658	8.07394	13.5406	17.7333	37.3849	9.28352	0
CD8.CM	3	2.60943	12.5113	15.3558	21.8791	42.0015	9.20439	0
CD8.CM	4	1.56912	6.06401	9.74084	18.033	39.0013	9.48119	0
CD8.CM	5	2.22733	5.78101	12.1166	16.3364	21.6801	6.60666	0
CD8.CM	6	1.4017	5.454	10.5592	18.0016	35.7174	8.95232	0
CD8.Naive	1	1.33574	15.8967	24.9741	40.705	76.0829	18.2812	0
CD8.Naive	2	5.18545	32.7455	42.151	52.4189	57.8031	15.7931	0
CD8.Naive	3	5.55976	13.3772	24.9706	29.8526	42.7451	11.235	0
CD8.Naive	4	4.65707	25.1655	35.8879	47.651	56.9262	14.4938	0
CD8.Naive	5	2.38066	10.3083	26.4103	45.2572	65.4416	21.6695	0
CD8.Naive	6	1.52713	14.1734	24.9801	44.7495	79.4501	21.5502	0
CD8.EMRA	1	5.01696	11.4394	24.7497	37.3207	72.3451	16.8994	0
CD8.EMRA	2	2.21166	11.2623	19.0339	33.446	87.9407	25.1278	0
CD8.EMRA	3	0.60347	21.1777	24.9052	38.098	61.1511	13.9747	0
CD8.EMRA	4	1.99637	15.5997	23.354	31.7202	59.9253	15.172	0
CD8.EMRA	5	1.59151	12.2894	21.2821	36.3339	76.5162	23.475	0
CD8.EMRA	6	4.36066	10.8221	22.2341	33.7595	62.471	15.9546	0
CD8.EM	1	0.624407	18.5995	26.8606	36.6291	73.9605	16.882	0
CD8.EM	2	6.14624	15.3456	16.0998	22.3425	37.1817	9.53061	0
CD8.EM	3	4.14807	21.1699	28.5155	40.4827	52.5773	13.5079	0
CD8.EM	4	5.23364	19.5495	25.4134	33.1156	55.4191	10.6263	0
CD8.EM	5	13.9699	21.0482	24.6904	42.9588	49.0769	12.2331	0
CD8.EM	6	8.45402	20.6074	29.7132	42.1079	63.396	14.5998	0
CD4.Naive.CCR6n	1	84.7071	91.0349	94.3903	97.2213	99.866	4.14879	0
CD4.Naive.CCR6n	2	80.3116	90.6152	93.5114	96.3358	98.9474	5.5817	0
CD4.Naive.CCR6n	3	34.8528	90.6675	93.6185	95.2346	99.1915	14.0233	0
CD4.Naive.CCR6n	4	76.4456	91.1874	95.1249	96.4394	98.2496	6.5506	0
CD4.Naive.CCR6n	5	2.33266	91.2357	96.9074	97.9511	99.5968	26.2358	0
CD4.Naive.CCR6n	6	51.2794	90.5794	95.3757	97.6444	99.7559	9.33809	0
CD4.EMRA.CCR6n	1	34.3148	59.4516	75.8947	91.4052	96.2264	19.3179	0
CD4.EMRA.CCR6n	2	11.2856	45.4407	60.7735	81.6852	91.9463	23.767	0
CD4.EMRA.CCR6n	3	20.1699	60.7581	74.0525	86.7058	98.5493	22.6881	0
CD4.EMRA.CCR6n	4	40.2685	59.2941	66.7364	79.3681	95.1199	14.344	0
CD4.EMRA.CCR6n	5	2.47525	51.1111	80.597	89.7746	98.9796	31.0637	0
CD4.EMRA.CCR6n	6	22.1757	48.3924	66.881	81.954	97.3991	21.111	0
CD4.EM.CCR6n	1	32.0101	43.2557	52.4327	71.5844	84.2105	16.623	0
CD4.EM.CCR6n	2	21.3084	37.1492	46.9883	52.7985	88.971	17.8806	0
CD4.EM.CCR6n	3	21.1171	41.4385	48.4427	61.4651	97.6427	19.7469	0
CD4.EM.CCR6n	4	30.3418	43.3051	53.539	59.5384	76.6938	11.8906	0
CD4.EM.CCR6n	5	5.46401	35.7631	52.2101	62.2883	95.3279	25.1107	0
CD4.EM.CCR6n	6	21.0812	40.4753	49.7196	64.5728	94.8103	18.3756	0
CD4.CM.CCR6n	1	36.2971	44.9734	58.69	69.465	84.6629	14.9047	0
CD4.CM.CCR6n	2	37.5264	42.7056	54.8881	62.0667	92.9494	15.3714	0
CD4.CM.CCR6n	3	20.6563	44.8041	47.9339	62.436	98.3944	18.7377	0
CD4.CM.CCR6n	4	37.1036	50.1291	58.6008	63.1948	75.2	9.29667	0
CD4.CM.CCR6n	5	3.27494	47.6208	61.4553	72.5164	95.9878	22.5243	0
CD4.CM.CCR6n	6	28.4313	47.0853	54.2161	67.0812	87.688	16.2424	0
CD8.Naive.CCR6n	1	78.7124	95.6925	97.9719	99.0806	99.7605	4.4261	0
CD8.Naive.CCR6n	2	81.6076	94.5105	96.8377	98.105	99.2691	4.90469	0
CD8.Naive.CCR6n	3	49.4198	94.8257	96.6019	98.156	99.7121	11.4064	0
CD8.Naive.CCR6n	4	84.6629	94.8516	97.5813	99.0445	99.8012	3.76547	0
CD8.Naive.CCR6n	5	10.4854	96.0712	96.6102	98.6493	100	24.1339	0
CD8.Naive.CCR6n	6	82.4675	93.918	96.9512	98.4709	99.7344	4.06213	0
CD8.EMRA.CCR6n	1	48.2105	83.6126	91.7182	96.3203	99.8314	12.5816	0
CD8.EMRA.CCR6n	2	50.056	73.2903	80.2298	91.2344	98.9713	16.3495	0
CD8.EMRA.CCR6n	3	34.9758	86.5283	93.2212	95.1895	99.1296	15.0502	0
CD8.EMRA.CCR6n	4	60.6991	81.7854	92.0049	96.399	99.4898	9.52675	0
CD8.EMRA.CCR6n	5	13.494	79.6643	88.8889	92.4165	98.6922	22.4064	0
CD8.EMRA.CCR6n	6	22.8037	83.1982	90.4368	96.1417	99.4777	14.4361	0
CD8.EM.CCR6n	1	54.0622	64.2758	72.2669	86.3387	97.842	13.4721	0
CD8.EM.CCR6n	2	21.9665	59.278	70.0469	83.9847	91.115	18.6401	0
CD8.EM.CCR6n	3	22.286	73.5931	82.1308	87.804	95.8559	20.3243	0
CD8.EM.CCR6n	4	44.0388	68.9603	78.9384	85.6745	97.4871	13.2452	0
CD8.EM.CCR6n	5	15.883	45.7399	78.016	87.2189	99.0381	27.1762	0
CD8.EM.CCR6n	6	24.0288	63.9736	79.0123	88.3936	99.3199	17.0175	0
CD8.CM.CCR6n	1	62.3025	81.8774	87.2119	92.998	97.8841	7.68783	0
CD8.CM.CCR6n	2	61.3466	72.5428	83.1304	89.6644	92.9576	9.61118	0
CD8.CM.CCR6n	3	38.5468	73.4342	88.2927	90.6911	97.2077	14.3246	0
CD8.CM.CCR6n	4	72.8022	81.5396	88.7772	94.1836	100	8.26718	0
CD8.CM.CCR6n	5	11.1111	85.8856	86.5699	91.4809	98.3759	23.4316	0
CD8.CM.CCR6n	6	68.6258	80.7986	86.2969	89.7542	98.8889	7.76074	0
CD4.Naive.Th1	1	1.68469	5.70532	8.4413	11.096	37.3913	7.96936	0
CD4.Naive.Th1	2	0.0717666	6.16795	8.49979	15.4873	40.3105	10.6143	0
CD4.Naive.Th1	3	0.231147	6.64361	8.82564	15.2771	20.8886	6.02556	0
CD4.Naive.Th1	4	1.86208	7.08686	9.28596	12.0409	26.517	4.94189	0
CD4.Naive.Th1	5	2.87238	5.34413	7.01799	15.4216	22.8016	6.68476	0
CD4.Naive.Th1	6	0.655738	5.14752	7.57744	14.0638	67.4057	12.983	0
CD4.Naive.Th2	1	0.0631363	5.35684	11.63	29.3148	83.3593	23.1643	0
CD4.Naive.Th2	2	1.75263	7.54786	11.6236	21.3341	94.2721	23.4331	0
CD4.Naive.Th2	3	2.43255	5.88371	15.5439	36.7592	62.6181	20.6198	0
CD4.Naive.Th2	4	0.817346	6.17519	14.1971	30.0434	65.0561	18.317	0
CD4.Naive.Th2	5	0.0135704	4.80005	11.4519	17.3913	72.622	26.8404	0
CD4.Naive.Th2	6	0.223754	3.93413	17.6349	29.5691	87.541	21.3917	0
CD4.CM.Th1	1	13.242	28.3523	40.4655	50.966	65.0742	14.066	0
CD4.CM.Th1	2	24.1741	32.3177	36.7643	44.5066	54.9162	9.38743	0
CD4.CM.Th1	3	1.45421	34.1895	36.3192	48.7358	62.2197	14.3563	0
CD4.CM.Th1	4	18.8552	32.8933	40.9574	46.6057	62.6532	12.0258	0
CD4.CM.Th1	5	1.16279	42.3457	45.9125	56.6083	63.1903	17.8102	0
CD4.CM.Th1	6	15.1038	29.6006	39.6199	45.8811	68.6182	13.2673	0
CD4.CM.Th2	1	0	12.6658	21.2576	30.4692	45.9726	11.5153	0
CD4.CM.Th2	2	11.3391	18.5477	24.0676	32.9977	49.5694	10.7287	0
CD4.CM.Th2	3	6.22847	18.0012	23.2983	30.1896	46.9702	9.53019	0
CD4.CM.Th2	4	0.0997672	11.9796	21.181	29.9199	48.8764	13.7484	0
CD4.CM.Th2	5	0.0813008	10.9308	13.9535	22.5039	43.9922	11.3261	0
CD4.CM.Th2	6	0.792644	14.0641	20.8915	27.8934	41.1506	10.5675	0
CD4.EM.Th1	1	10.1562	46.8247	59.3587	69.7229	87.8	16.6629	0
CD4.EM.Th1	2	38.5909	52.5118	55.0632	57.7378	70.9165	7.50986	0
CD4.EM.Th1	3	0.795756	39.6646	59.4512	66.3172	79.6542	19.9387	0
CD4.EM.Th1	4	29.0166	43.7626	56.6553	63.4093	75.5932	12.039	0
CD4.EM.Th1	5	27.7778	48.4366	59.8116	66.8616	73.4141	14.2203	0
CD4.EM.Th1	6	10.3315	48.7422	59.5163	66.6788	82.769	16.9464	0
CD4.EM.Th2	1	0.0567537	5.86988	9.82947	15.6035	22.9572	6.72792	0
CD4.EM.Th2	2	4.42571	12.2645	17.2099	22.0671	29.1433	7.09195	0
CD4.EM.Th2	3	2.98387	8.18896	16.8367	23.6432	28.6457	8.77203	0
CD4.EM.Th2	4	0.143816	7.70871	15.5477	19.4232	35.1299	9.42433	0
CD4.EM.Th2	5	0.115234	7.67196	9.61652	13.3853	33.1104	9.49917	0
CD4.EM.Th2	6	0.45511	6.36914	11.2054	19.9624	27.0408	7.74202	0
CD4.EMRA.Th1	1	0	31.0533	46.0638	60.0685	90.2622	21.227	0
CD4.EMRA.Th1	2	0.868961	43.0142	50	60.4088	77.0642	20.1616	0
CD4.EMRA.Th1	3	0	25.3614	34.715	45.3555	70.2431	16.9067	0
CD4.EMRA.Th1	4	4.9505	31.6901	48	54.434	72.0312	18.905	0
CD4.EMRA.Th1	5	6.00775	31.8519	48.4241	60.9959	88.6174	23.4873	0
CD4.EMRA.Th1	6	11.25	31.4167	51.2586	66.6414	86.9565	21.474	0
CD4.EMRA.Th2	1	0	3.25211	7.09353	13.5033	55.5556	11.5567	0
CD4.EMRA.Th2	2	3.19149	6.17314	10.6667	17.0205	66.9795	18.0128	0
CD4.EMRA.Th2	3	2.5825	7.02241	11.6279	21.1112	52.027	13.2271	0
CD4.EMRA.Th2	4	0	6.95361	12.3762	18.5743	81.7869	18.9234	0
CD4.EMRA.Th2	5	0	2.51938	5.69057	8.02292	29.2593	7.88843	0
CD4.EMRA.Th2	6	0	4.48258	8.00915	17.7761	41.4062	10.2739	0
CD8.Naive.Th1	1	0.678013	16.4195	38.5497	55.9248	73.9884	23.3343	0
CD8.Naive.Th1	2	0.225153	32.5071	59.8617	76.1647	84.0131	26.2292	0
CD8.Naive.Th1	3	0.0598086	18.291	47.9651	67.788	89.2276	28.5105	0
CD8.Naive.Th1	4	1.35542	13.8007	42.2883	57.9972	80.9187	26.1753	0
CD8.Naive.Th1	5	0.37037	16.5761	42.7781	60.1253	86.6448	27.9358	0
CD8.Naive.Th1	6	1.17084	19.5398	42.7184	62.7593	92.3364	26.481	0
CD8.Naive.Th2	1	0	2.34049	5.56552	16.7778	59.9072	13.2753	0
CD8.Naive.Th2	2	0.271003	1.20442	3.83757	12.3196	72.3947	19.9069	0
CD8.Naive.Th2	3	0.396969	2.86758	4.10596	11.6321	29.5681	8.03157	0
CD8.Naive.Th2	4	0	1.86312	6.09562	17.6814	62.3254	17.4399	0
CD8.Naive.Th2	5	0	3.05085	5.24079	12.963	85.5556	24.198	0
CD8.Naive.Th2	6	0	2.67245	10.9726	23.8604	69.3727	16.8425	0
CD8.CM.Th1	1	11.1437	55.2169	71.9418	83.5944	93.8316	18.9346	0
CD8.CM.Th1	2	48.392	68.8923	80.3101	83.5459	90.3794	11.9441	0
CD8.CM.Th1	3	1.43646	65.8012	80.2542	89.6758	93.3962	27.2027	0
CD8.CM.Th1	4	41.8605	61.9394	77.6471	83.0698	96.055	15.9037	0
CD8.CM.Th1	5	19.1038	59.1195	68.7817	84.0927	89.8876	21.3165	0
CD8.CM.Th1	6	15.493	69.7855	81.1295	87.8487	96.0317	15.9013	0
CD8.CM.Th2	1	0	2.20235	5.37684	12.4175	37.0787	9.80619	0
CD8.CM.Th2	2	1.5165	2.66418	2.77778	9.52787	24.8086	8.50299	0
CD8.CM.Th2	3	0.506073	0.902606	2.05707	7.35488	29.2844	7.32894	0
CD8.CM.Th2	4	0	1.79294	3.91304	8.63513	34.9563	9.38178	0
CD8.CM.Th2	5	0	1.72684	4.35435	15.3302	33.9426	11.0681	0
CD8.CM.Th2	6	0	1.7147	4.51556	8.00552	21.1364	4.68786	0
CD8.EM.Th1	1	1.38648	45.5132	58.7758	76.1353	88.2854	21.6521	0
CD8.EM.Th1	2	33.6347	59.4922	70.0425	81.3541	93.0159	17.1846	0
CD8.EM.Th1	3	2.14592	37.5672	71.4579	83.5642	92.3639	29.3597	0
CD8.EM.Th1	4	10.7173	43.1421	59.8058	76.7144	90.5292	22.4597	0
CD8.EM.Th1	5	15.8537	45.0905	58.0977	78.5818	96.5686	24.3185	0
CD8.EM.Th1	6	1.67562	55.4819	69.9497	78.9726	94.4783	22.8611	0
CD8.EM.Th2	1	0.0488998	1.51756	2.41414	4.95403	15.2513	3.63124	0
CD8.EM.Th2	2	0	1.21339	3.22581	4.53638	8.413	2.75869	0
CD8.EM.Th2	3	0.214592	0.426617	0.75643	4.52507	20.1426	5.79128	0
CD8.EM.Th2	4	0	0.132314	1.71891	3.87316	18.6716	4.25811	0
CD8.EM.Th2	5	0	0.479233	3.15236	6.40244	12.8755	4.20742	0
CD8.EM.Th2	6	0	0.712605	3.49563	5.65844	19.213	4.18647	0
CD8.EMRA.Th1	1	0.678733	23.9479	38.4772	54.2347	84.359	19.276	0
CD8.EMRA.Th1	2	1.23279	48.5631	60.3157	73.5232	88.6792	23.2262	0
CD8.EMRA.Th1	3	0	26.4591	51.6307	69.3977	89.0511	28.5479	0
CD8.EMRA.Th1	4	6.32022	20.1113	46.9779	66.108	91.0632	27.2496	0
CD8.EMRA.Th1	5	7.17489	17.7419	29.6047	46.336	86.4769	24.9296	0
CD8.EMRA.Th1	6	1.52127	31.713	52.8137	65.8027	93.4066	24.1909	0
CD8.EMRA.Th2	1	0	2.71101	8.14529	13.2415	28.6902	7.65023	0
CD8.EMRA.Th2	2	0.239234	2.42587	4.32596	10.4653	83.6695	20.5791	0
CD8.EMRA.Th2	3	0.121655	1.89621	4.65409	11.1188	31.25	10.3725	0
CD8.EMRA.Th2	4	0	0.815049	5.07855	16.4625	60.2941	13.8057	0
CD8.EMRA.Th2	5	0.0439367	3.125	5.42922	15.2916	53.0643	15.4352	0
CD8.EMRA.Th2	6	0	3.2094	6.58996	14.1756	38.3002	9.56792	0
CD4.Naive.Th9	1	1.37266	38.7429	49.1	63.9543	94.1176	21.3688	0
CD4.Naive.Th9	2	0.421644	38.0115	52.1739	60.2429	76.9716	21.1835	0
CD4.Naive.Th9	3	9.99565	29.0787	41.0256	53.0342	76.6905	17.8188	0
CD4.Naive.Th9	4	25.7294	35.5531	45.0072	69.6509	88.6076	19.5386	0
CD4.Naive.Th9	5	0	31.1628	44.469	71.5548	85.9813	25.4769	0
CD4.Naive.Th9	6	1.55039	34.8471	49.5027	63.9344	83.3333	20.3007	0
CD4.Naive.Th17	1	0	12.8653	21.5849	31.529	64.0771	15.7217	0
CD4.Naive.Th17	2	4.4164	19.0734	23.0216	30.0195	88.967	19.471	0
CD4.Naive.Th17	3	6.86695	19.4708	26.9321	33.4014	47.1513	11.2801	0
CD4.Naive.Th17	4	4	13.0423	19.7595	30.4253	53.7484	13.2531	0
CD4.Naive.Th17	5	2.5641	12.7854	16.5919	22.3451	60	15.6666	0
CD4.Naive.Th17	6	0	11.38	21.1268	31.6378	69.7674	14.7764	0
CD4.Naive.Th1.17	1	1.2987	11.9614	15.3727	21.968	36.7013	8.82279	0
CD4.Naive.Th1.17	2	1.12439	10.3318	15.7729	21.9785	44.636	10.6165	0
CD4.Naive.Th1.17	3	0.772201	13.4014	18	28.4968	42.9185	11.0125	0
CD4.Naive.Th1.17	4	0.506329	13.9837	17.0732	27.1492	38.5246	9.6524	0
CD4.Naive.Th1.17	5	0	13.3745	16.7442	26.1062	47.9452	12.5034	0
CD4.Naive.Th1.17	6	0.672043	12.2563	16.442	22.347	71.831	14.1193	0
CD4.EMRA.Th9	1	5.50416	34.3653	45.9946	56.743	100	21.043	0
CD4.EMRA.Th9	2	0.793651	29.1648	40	62.5351	90.8186	24.549	0
CD4.EMRA.Th9	3	8.13492	23.0222	43.75	58.8679	91.6667	26.5089	0
CD4.EMRA.Th9	4	14.3396	38.0803	52	68.6691	100	21.3872	0
CD4.EMRA.Th9	5	0	26.1538	44.4138	65	88.8325	26.1255	0
CD4.EMRA.Th9	6	8.67052	24.0352	46.5909	56.2335	89.2982	20.4182	0
CD4.EMRA.Th17	1	0	8.00994	13.2474	20.6824	43.5708	12.8207	0
CD4.EMRA.Th17	2	2.43363	4.73556	11.6279	25.7324	51.9841	14.6582	0
CD4.EMRA.Th17	3	0	7.11125	13.8462	21.4121	55	12.7508	0
CD4.EMRA.Th17	4	0	5.2139	10.7143	15.3206	64.5283	15.9411	0
CD4.EMRA.Th17	5	0	5.19481	11.1702	27.3885	100	27.1025	0
CD4.EMRA.Th17	6	0	4.41558	12.2977	21.4394	50.9259	14.448	0
CD4.EMRA.Th1.17	1	0	17.2041	29.6242	40.0187	56.25	16.0818	0
CD4.EMRA.Th1.17	2	1.98413	21.2135	31.6901	42.1493	52.8875	15.2851	0
CD4.EMRA.Th1.17	3	0	20.3448	28.4848	39.3469	62.5468	15.8502	0
CD4.EMRA.Th1.17	4	0	14.5	23.5294	41.9403	52.0833	15.9172	0
CD4.EMRA.Th1.17	5	0	5.55556	24.6154	33.7662	65.4255	19.1601	0
CD4.EMRA.Th1.17	6	0	18.8203	30.1205	44.1154	72.7273	17.3741	0
CD4.CM.Th9	1	4.10663	12.9278	20.5501	28.2391	76.4666	16.0511	0
CD4.CM.Th9	2	4.29338	11.9535	15.3201	26.0414	31.0092	8.92702	0
CD4.CM.Th9	3	6.33947	12.0565	15.0583	23.2649	57.4253	12.8169	0
CD4.CM.Th9	4	5.94059	16.4031	21.3997	29.0513	66.9876	15.6517	0
CD4.CM.Th9	5	11.1441	19.4095	24.285	38.0793	77.3622	20.6721	0
CD4.CM.Th9	6	6.54818	12.7526	18.4569	27.654	70.4922	15.4667	0
CD4.CM.Th17	1	0.124378	20.6291	28.5458	36.6328	48.5287	12.3502	0
CD4.CM.Th17	2	21.15	25.8738	29.3381	32.4788	45.1737	6.5656	0
CD4.CM.Th17	3	13.6962	21.5911	28.809	37.0941	42.5541	9.3369	0
CD4.CM.Th17	4	0.749559	22.173	31.0739	35.2524	53.4653	13.404	0
CD4.CM.Th17	5	0.667235	11.7632	20.7547	30.1549	41.3263	12.1542	0
CD4.CM.Th17	6	1.14327	18.2586	28.4781	34.9961	45.4777	10.5601	0
CD4.CM.Th1.17	1	6.0423	28.8597	34.5599	46.558	62.9323	13.0612	0
CD4.CM.Th1.17	2	23.9195	30.0495	37.1575	40.9874	57.1197	8.69623	0
CD4.CM.Th1.17	3	3.51494	29.9883	36.6559	48.612	65.7594	14.7846	0
CD4.CM.Th1.17	4	5.26091	30.685	36.6756	42.3454	63.2716	12.4731	0
CD4.CM.Th1.17	5	3.30709	30.7544	38.819	49.5843	59.0476	15.3491	0
CD4.CM.Th1.17	6	5.58531	30.1464	36.3148	47.7797	66.254	13.7235	0
CD4.EM.Th9	1	5.44135	13.0975	20.6913	28.076	75.7634	16.335	0
CD4.EM.Th9	2	4.94635	11.4172	16.3623	21.0986	34.6836	8.29209	0
CD4.EM.Th9	3	2.40732	9.34399	14.8889	22.7758	70.7646	17.1024	0
CD4.EM.Th9	4	2.9106	11.4961	17.121	33.4379	62.9067	17.2247	0
CD4.EM.Th9	5	3.7336	10.8818	20.4188	29.3279	79.8624	20.9006	0
CD4.EM.Th9	6	2.55591	10.0292	16.5318	24.0668	82.7961	16.8056	0
CD4.EM.Th17	1	0	15.2137	25.0283	33.6387	51.3043	12.7326	0
CD4.EM.Th17	2	11.62	18.1197	25.4658	28.4524	50.4105	10.1146	0
CD4.EM.Th17	3	12.7103	14.7266	20.7487	31.9537	41.6459	10.1149	0
CD4.EM.Th17	4	0.584673	17.7314	23.5389	33.2919	61.4525	14.3689	0
CD4.EM.Th17	5	1.02779	14.3794	18.7373	30.2932	41.3793	11.7785	0
CD4.EM.Th17	6	1.07328	15.2778	25.4647	29.1797	48.4472	10.9477	0
CD4.EM.Th1.17	1	1	30.2492	37.6399	53.9414	67.5695	15.7443	0
CD4.EM.Th1.17	2	19.7044	36.2616	47.2103	49.525	77.3619	12.679	0
CD4.EM.Th1.17	3	1.1994	31.9322	50.7402	55.2996	72.364	18.0704	0
CD4.EM.Th1.17	4	3.14534	32.4849	43.407	51.1004	67.2783	15.1969	0
CD4.EM.Th1.17	5	4.22018	38.6965	44.2308	53.2158	69.5257	16.594	0
CD4.EM.Th1.17	6	1.29761	36.9097	46.0666	52.1417	75.0595	15.8838	0
CD8.Naive.Th9	1	0	3.64103	10.2564	29.375	88.4615	24.6691	0
CD8.Naive.Th9	2	0	8.16532	20.979	40.4541	51.5152	18.3252	0
CD8.Naive.Th9	3	0	5.03691	21.9178	41.2471	80.8824	26.3439	0
CD8.Naive.Th9	4	0	5.75269	16.6667	26.6304	87.1951	22.1921	0
CD8.Naive.Th9	5	0	4.71685	14.3519	27.0349	70.282	23.8577	7.69231
CD8.Naive.Th9	6	0	2.81609	13.3333	25.8333	77.2727	18.7711	0
CD8.Naive.Th17	1	0	1.9878	13.4105	31.7879	100	25.0447	0
CD8.Naive.Th17	2	1.3245	3.62994	10.166	17.9892	46.6102	12.4777	0
CD8.Naive.Th17	3	0	2.0749	5.26316	21.9333	57.5758	16.0912	0
CD8.Naive.Th17	4	0	0	8.4	29.8335	56.4516	17.2386	0
CD8.Naive.Th17	5	0	0.742574	8.58096	25.2907	56.3536	16.9595	7.69231
CD8.Naive.Th17	6	0	7.41653	16.6667	32.8431	66.4557	17.4876	0
CD8.Naive.Th1.17	1	0	7.4359	28.1129	51.0366	100	25.1065	0
CD8.Naive.Th1.17	2	6.77966	26.5076	38.4615	63.6258	83.3333	22.7495	0
CD8.Naive.Th1.17	3	0	9.44742	37.5	62.5413	100	30.9465	0
CD8.Naive.Th1.17	4	0	20.2465	42.4242	67.3143	100	28.9868	0
CD8.Naive.Th1.17	5	0.867679	19.3103	36.6667	55.4283	91.6667	30.2373	7.69231
CD8.Naive.Th1.17	6	0	19.578	35.7143	54.3403	100	27.1908	0
CD8.EMRA.Th9	1	2.85714	33.0506	55.5088	76.8233	100	28.2232	0
CD8.EMRA.Th9	2	10.628	24.9505	51.3834	78.7093	96.0621	30.3522	0
CD8.EMRA.Th9	3	0	15.9962	51.8987	78.9314	100	34.7754	0
CD8.EMRA.Th9	4	9.84043	44.6023	64.2857	74.6868	100	25.1751	0
CD8.EMRA.Th9	5	21.4971	25.5319	45.9459	67.6157	90.495	23.506	0
CD8.EMRA.Th9	6	3.50877	27.2427	50	80.8643	94.1176	29.1251	0
CD8.EMRA.Th17	1	0	1.4974	11.5172	25.2717	81.3169	21.3319	0
CD8.EMRA.Th17	2	0	1.99057	3.22581	22.3052	61.8357	19.3576	0
CD8.EMRA.Th17	3	0	3.65079	10.4478	22.0667	64.7059	17.3582	0
CD8.EMRA.Th17	4	0	2.19492	7.35294	14.7895	53.8835	14.3179	0
CD8.EMRA.Th17	5	0	2.98507	21.3523	44.4444	63.7236	21.3384	0
CD8.EMRA.Th17	6	0	3.58953	9.34579	28.7479	79.9031	19.5186	0
CD8.EMRA.Th1.17	1	0	5.72613	11.7033	23.5024	83.5443	22.4772	0
CD8.EMRA.Th1.17	2	2.2673	6.81771	16.1209	41.7819	75.3521	25.2715	0
CD8.EMRA.Th1.17	3	0	4.32214	10.687	34.3656	77.5758	23.514	0
CD8.EMRA.Th1.17	4	0	8.67314	15.2542	37.013	88.8298	26.1806	0
CD8.EMRA.Th1.17	5	0	7.12871	12.5	32.8358	75	21.4997	0
CD8.EMRA.Th1.17	6	0	4.16646	20.6349	43.4355	81.4433	25.5717	0
CD8.CM.Th9	1	0	6.41892	14.8748	24.5265	95.5224	20.949	0
CD8.CM.Th9	2	0	3.63253	8.6514	21.31	52.4731	14.957	0
CD8.CM.Th9	3	0	3.85417	8.63309	36.0119	90.9677	28.926	0
CD8.CM.Th9	4	0	4.28819	12.6064	26.6843	70.3297	19.4513	4.34783
CD8.CM.Th9	5	1.13314	3.84615	14.0351	32.4873	85.7143	28.7407	0
CD8.CM.Th9	6	0	6.31649	16.6667	32.9167	77.7778	20.936	0
CD8.CM.Th17	1	0	1.94212	7.47146	17.6601	47.2222	13.1891	0
CD8.CM.Th17	2	0	1.99867	4.34783	12.3399	30.3571	8.86535	0
CD8.CM.Th17	3	0	1.7018	4.92958	7.56642	21.7391	5.6367	0
CD8.CM.Th17	4	0	0	4.34373	7.84632	25.6757	7.7038	4.34783
CD8.CM.Th17	5	0	0	2.94118	8.77193	17.8571	6.2987	0
CD8.CM.Th17	6	0	1.95669	6.21622	9.58919	30	7.7114	0
CD8.CM.Th1.17	1	0	38.5883	58.1352	75.3232	89.0173	24.7986	0
CD8.CM.Th1.17	2	30.2326	55.603	68.5897	83.8251	92.0455	19.4947	0
CD8.CM.Th1.17	3	0.322581	44.103	67.5351	78.3887	86.8657	29.6013	0
CD8.CM.Th1.17	4	0	49.4724	66.938	86.3418	100	24.9854	4.34783
CD8.CM.Th1.17	5	0	57.8947	74.7664	83.3333	94.2308	31.4131	0
CD8.CM.Th1.17	6	10	51.5172	68.8103	76.0463	100	22.3757	0
CD8.EM.Th9	1	3.19149	46.2821	68.9517	83.3411	96.3696	26.4116	0
CD8.EM.Th9	2	11.7647	28.7526	50.6494	80.5149	91.6393	29.9144	0
CD8.EM.Th9	3	0.840336	20.3274	60	82.3477	99.1385	33.9468	0
CD8.EM.Th9	4	10.5839	48.9943	60	81.1915	95.0504	24.8088	0
CD8.EM.Th9	5	9.52381	39.759	70.679	81.5353	93.5404	26.0475	0
CD8.EM.Th9	6	1.92308	26.5784	62.3529	80.359	91.8226	29.5153	0
CD8.EM.Th17	1	0	1.25466	3.17371	9.83228	36	8.00275	0
CD8.EM.Th17	2	0.497512	2.13332	3.39589	9.68407	37.2549	10.2228	0
CD8.EM.Th17	3	0	2.63847	5.08475	6.72861	11.3208	3.0752	0
CD8.EM.Th17	4	0	0.808563	2.51046	7.49158	26.1494	6.30655	0
CD8.EM.Th17	5	0	1.5873	6.07211	8.51064	14.3154	4.79543	0
CD8.EM.Th17	6	0	3.59794	5.55556	9.80769	43.8356	8.33762	0
CD8.EM.Th1.17	1	0	7.89125	18.175	34.882	89.8551	25.5641	0
CD8.EM.Th1.17	2	4.9151	11.6886	23.5602	57.9357	79.1045	26.9046	0
CD8.EM.Th1.17	3	0	10.4057	27.3585	52.4758	95.9732	29.6031	0
CD8.EM.Th1.17	4	2.0165	13.2149	20.9205	46.346	86.4964	25.9727	0
CD8.EM.Th1.17	5	0	17.9752	29.1667	46.6667	81.5193	24.5455	0
CD8.EM.Th1.17	6	2.27074	8.11434	31.7647	53.5323	96.1538	27.2268	0
CD4.Th1	1	5.20053	11.6648	17.9279	25.9931	48.1	10.6862	0
CD4.Th1	2	8.44079	12.6053	17.3202	23.8662	42.4514	9.13737	0
CD4.Th1	3	0.56267	11.7163	17.8252	22.8274	37.5401	9.12609	0
CD4.Th1	4	10.7547	12.7454	15.9989	24.6014	28.7366	6.36955	0
CD4.Th1	5	0.620915	12.306	14.7863	33.4073	55.5013	15.6519	0
CD4.Th1	6	4.98649	13.1661	16.2108	25.9098	46.399	10.8775	0
CD4.Th2	1	0.0343879	7.91782	11.7372	17.025	56.4824	12.5411	0
CD4.Th2	2	5.60768	8.17935	13.1191	16.5867	54.7255	12.0035	0
CD4.Th2	3	4.92494	9.34616	13.6768	18.8639	38.8859	8.02366	0
CD4.Th2	4	0.349556	8.81829	11.6491	18.2513	31.7765	8.12503	0
CD4.Th2	5	0.0845918	4.52376	8.99172	14.8486	45.7065	13.4195	0
CD4.Th2	6	0.428639	7.36449	10.8796	18.2251	60.7432	11.2294	0
CD4.Th9	1	1.17536	4.53636	6.36328	9.95558	19.4359	4.19629	0
CD4.Th9	2	1.55795	3.62039	7.01433	8.48981	9.07416	2.509	0
CD4.Th9	3	0.656268	3.29184	4.35902	6.0828	19.3054	5.16044	0
CD4.Th9	4	2.69063	4.35493	7.62829	10.7231	20.821	5.03156	0
CD4.Th9	5	0.611681	3.28586	5.44375	9.77676	76.9444	20.1335	0
CD4.Th9	6	1.25651	3.84504	5.10018	8.74283	27.1749	5.87916	0
CD4.Th17	1	0.0171939	4.13469	6.95641	10.0197	18.4353	4.54631	0
CD4.Th17	2	1.26119	6.81623	8.088	10.7656	12.9044	3.21387	0
CD4.Th17	3	0.527868	4.84469	9.10371	10.461	17.7556	3.96659	0
CD4.Th17	4	0.318186	4.45768	7.27792	10.5679	12.5073	3.88333	0
CD4.Th17	5	0.354032	2.33008	5.36608	7.64375	15.4575	4.26735	0
CD4.Th17	6	0.29204	3.80935	7.66421	10.9162	18.848	5.15732	0
CD4.Th1.17	1	1.01366	5.59288	9.03459	15.1118	30.5676	7.2823	0
CD4.Th1.17	2	1.89709	8.52999	9.21798	13.9176	27.5244	6.2111	0
CD4.Th1.17	3	0.37569	6.09663	12.4635	17.7756	31.6385	8.56188	0
CD4.Th1.17	4	0.977157	6.93527	10.8771	15.0352	19.172	5.22338	0
CD4.Th1.17	5	1.67719	4.31916	6.32941	10.9196	20.0893	5.51748	0
CD4.Th1.17	6	0.499424	6.41586	10.0548	16.9099	27.4572	6.8978	0
CD8.Th1	1	3.68008	29.304	39.4797	51.9911	81.3579	17.5339	0
CD8.Th1	2	9.75368	34.405	49.1389	60.6753	79.3134	18.8907	0
CD8.Th1	3	2.18727	29.2922	47.561	64.8703	81.5695	24.6525	0
CD8.Th1	4	10.5493	26.4331	42.6168	54.3461	82.4057	19.3874	0
CD8.Th1	5	5.33333	21.3324	34.5911	52.1011	73.5746	21.2619	0
CD8.Th1	6	2.79903	28.4677	54.6927	60.4869	92.6906	21.3858	0
CD8.Th2	1	0.0340832	3.49947	7.32527	10.4096	29.4071	6.08019	0
CD8.Th2	2	0.560925	2.60764	2.86118	7.98736	62.0231	15.8015	0
CD8.Th2	3	0.4111	1.62456	3.55056	7.87426	22.9719	6.00282	0
CD8.Th2	4	0.168237	2.61354	6.5723	13.1591	34.7073	9.49256	0
CD8.Th2	5	0.0130651	1.80912	3.87766	12.3966	34.3058	9.7025	0
CD8.Th2	6	0.0347262	3.52757	6.03641	12.7593	38.663	8.10326	0
CD8.Th9	1	0.0933271	1.57567	5.55578	11.2904	21.7391	6.08432	0
CD8.Th9	2	0.370204	1.81991	5.80061	17.0769	23.342	8.69393	0
CD8.Th9	3	0.0599251	1.67819	3.80789	9.30389	49.1828	11.4286	0
CD8.Th9	4	0.235018	3.51382	6.26896	8.58829	23.7299	5.27854	0
CD8.Th9	5	0.359117	1.63572	4.01833	14.6503	71.0769	19.1515	0
CD8.Th9	6	0.0672744	2.29755	5.30793	11.1296	28.5538	7.30994	0
CD8.Th17	1	0	0.310256	0.801354	1.48285	19.1373	3.4282	0
CD8.Th17	2	0.182111	0.438069	0.848333	1.43282	9.36771	2.31987	0
CD8.Th17	3	0.0128469	0.36882	0.805639	1.53837	3.81523	1.06677	0
CD8.Th17	4	0	0.335174	0.618263	1.60961	4.24452	1.19622	0
CD8.Th17	5	0.0423657	0.301811	0.540693	2.65774	14.7179	3.96861	0
CD8.Th17	6	0	0.417454	0.700986	1.77709	15.9313	2.76391	0
CD8.Th1.17	1	0	1.36448	2.18729	4.25156	10.1201	2.7137	0
CD8.Th1.17	2	1.52011	2.51713	4.03691	4.9331	12.1656	3.24303	0
CD8.Th1.17	3	0.0754337	1.39895	2.99291	4.71881	25.9196	5.70885	0
CD8.Th1.17	4	0.279955	1.70117	2.80374	5.15192	13.0805	3.51974	0
CD8.Th1.17	5	0	1.86817	3.2924	4.90716	7.16539	2.44013	0
CD8.Th1.17	6	0.370495	1.31948	3.06681	6.04504	24.1209	4.51009	0
CD4.Naive.CXCR5p	1	0.433412	2.09139	3.57926	8.86113	15	4.11966	0
CD4.Naive.CXCR5p	2	0.233072	2.28835	3.55885	4.71104	12.8348	3.75105	0
CD4.Naive.CXCR5p	3	1.61039	3.46401	5.32893	6.94865	18.4701	3.92197	0
CD4.Naive.CXCR5p	4	1.02234	3.81985	6.54673	7.62879	14.9019	3.27914	0
CD4.Naive.CXCR5p	5	0.709939	3.49136	5.06455	5.8871	15.4032	3.81429	0
CD4.Naive.CXCR5p	6	0.182315	2.41409	3.68329	6.23132	14.0698	2.99797	0
CD4.EMRA.CXCR5p	1	0.195838	2.05941	4.34375	11.6529	41.3043	10.7693	0
CD4.EMRA.CXCR5p	2	0.196271	0.558284	1.93237	8.35696	55.2	15.8632	0
CD4.EMRA.CXCR5p	3	0	1.5679	5.63003	14.7524	56.4371	15.2763	0
CD4.EMRA.CXCR5p	4	0	2.05885	6.14035	9.77793	64.4295	14.8931	0
CD4.EMRA.CXCR5p	5	0	1.26582	7.92079	23.6985	48.6364	16.3957	0
CD4.EMRA.CXCR5p	6	0	1.35883	2.57827	8.43897	23.8494	6.57541	0
CD4.CM.CXCR5p	1	0.592639	4.8003	8.93284	15.601	23.4264	6.98604	0
CD4.CM.CXCR5p	2	0.12273	2.44109	9.81786	16.883	30.6316	9.47286	0
CD4.CM.CXCR5p	3	0.904159	5.9376	11.2783	16.7342	24.3891	6.78834	0
CD4.CM.CXCR5p	4	0.457921	10.1437	20.5367	22.4029	28.0135	7.99315	0
CD4.CM.CXCR5p	5	0.0761615	10.2744	14.6637	24.0811	32.2844	10.4213	0
CD4.CM.CXCR5p	6	0.205058	3.73798	11.6087	18.3931	26.0541	7.83135	0
CD4.EM.CXCR5p	1	0.271739	0.917005	1.72471	4.86345	19.2086	4.43022	0
CD4.EM.CXCR5p	2	0.0970403	0.398204	0.775194	1.54304	14.3981	3.92868	0
CD4.EM.CXCR5p	3	0.287356	0.817872	1.18143	1.91317	14.1841	3.37559	0
CD4.EM.CXCR5p	4	0.338123	0.936036	1.97368	2.53944	31.1003	6.2434	0
CD4.EM.CXCR5p	5	0.269542	1.69124	2.30268	5.66764	25.1277	6.86523	0
CD4.EM.CXCR5p	6	0	0.657212	1.64986	2.46995	9.40727	2.11043	0
CD8.Naive.CXCR5p	1	0	0.486472	0.890574	1.53105	9.60699	1.77648	0
CD8.Naive.CXCR5p	2	0.14813	0.422084	0.751101	1.02289	10.218	2.66235	0
CD8.Naive.CXCR5p	3	0.215905	0.502384	1.01244	2.19852	36.8056	8.21507	0
CD8.Naive.CXCR5p	4	0	0.481275	1.04167	1.41216	2.76208	0.68504	0
CD8.Naive.CXCR5p	5	0.068306	0.37037	0.799532	1.45431	6.44068	1.92363	0
CD8.Naive.CXCR5p	6	0.14652	0.557898	1.16212	2.10258	7.28477	1.61571	0
CD8.EMRA.CXCR5p	1	0	2.2155	4.69065	9.18774	53.1447	13.7836	0
CD8.EMRA.CXCR5p	2	0	0.504081	4.81523	9.06336	18.1466	6.07104	0
CD8.EMRA.CXCR5p	3	0	1.4012	8.07547	20.2413	33.4487	10.633	0
CD8.EMRA.CXCR5p	4	0	1.79559	6.77419	14.9754	58.0563	12.9186	0
CD8.EMRA.CXCR5p	5	0	3.44828	9.22219	26.7894	74.5952	22.0757	0
CD8.EMRA.CXCR5p	6	0.385728	1.53697	4.44444	13.537	30.7095	9.45742	0
CD8.CM.CXCR5p	1	0	0.76164	1.22646	3.01531	19.3214	3.52327	0
CD8.CM.CXCR5p	2	0	0.1963	0.603622	2.06216	7.27763	2.32825	0
CD8.CM.CXCR5p	3	0	0.385073	1.20482	3.4738	20.712	4.67384	0
CD8.CM.CXCR5p	4	0	0.959417	2.14944	4.34279	8.52641	2.79521	0
CD8.CM.CXCR5p	5	0	0.516129	2.02977	4.06051	11.0377	3.0753	0
CD8.CM.CXCR5p	6	0	0.527708	1.85185	3.08819	23.4101	4.27625	0
CD8.EM.CXCR5p	1	0	1.1044	2.37352	5.62797	29.3769	7.05637	0
CD8.EM.CXCR5p	2	0.174216	0.786666	2.03704	5.72951	8.25397	3.00599	0
CD8.EM.CXCR5p	3	0	1.46466	2.86976	7.0744	23.589	6.65774	0
CD8.EM.CXCR5p	4	0	1.7538	3.19243	7.96863	24.217	5.97767	0
CD8.EM.CXCR5p	5	0.773994	1.90583	5.64263	8.91519	15.9289	5.0813	0
CD8.EM.CXCR5p	6	0.226244	1.1439	3.93586	7.78922	38.0855	8.55975	0
CD4.Naive.CD57p.HLADRp	1	0	0.03644	0.086366	0.165255	1.4433	0.24349	0
CD4.Naive.CD57p.HLADRp	2	0	0.0138244	0.026757	0.0583085	1.00503	0.275231	0
CD4.Naive.CD57p.HLADRp	3	0.00738989	0.0431436	0.0920471	0.173827	3.53762	0.890357	0
CD4.Naive.CD57p.HLADRp	4	0	0.0304013	0.0474333	0.10835	0.299643	0.0862098	0
CD4.Naive.CD57p.HLADRp	5	0	0	0.0266454	0.109657	0.397219	0.128977	0
CD4.Naive.CD57p.HLADRp	6	0	0.0174067	0.0460936	0.181731	0.931232	0.220287	0
CD4.Naive.CD57n.HLADRp	1	0.254777	0.943891	1.54251	2.29763	17.9201	3.59856	0
CD4.Naive.CD57n.HLADRp	2	0.441745	1.04319	1.08885	1.39056	16.6834	4.04802	0
CD4.Naive.CD57n.HLADRp	3	0.731456	1.16985	1.76832	3.13234	17.5649	5.35029	0
CD4.Naive.CD57n.HLADRp	4	0.425323	1.21793	1.46827	3.03493	7.74882	2.09901	0
CD4.Naive.CD57n.HLADRp	5	0.162589	0.631893	1.11562	1.68141	2.18063	0.667118	0
CD4.Naive.CD57n.HLADRp	6	0.203445	1.07892	1.64695	5.63678	24.5573	5.82518	0
CD4.Naive.CD57p.HLADRn	1	0.020536	0.131008	0.281316	0.948946	8.80346	1.75081	0
CD4.Naive.CD57p.HLADRn	2	0	0.117092	0.163203	0.567157	1.80905	0.481736	0
CD4.Naive.CD57p.HLADRn	3	0.0517292	0.177352	0.322802	1.09009	2.07586	0.629674	0
CD4.Naive.CD57p.HLADRn	4	0.0266152	0.133535	0.237224	0.472269	9.21522	2.23472	0
CD4.Naive.CD57p.HLADRn	5	0.0387117	0.114959	0.22908	0.426326	4.41933	1.20708	0
CD4.Naive.CD57p.HLADRn	6	0	0.117601	0.23235	0.692663	2.8895	0.800873	0
CD4.EMRA.CD57p.HLADRp	1	0	1.38928	3.26104	7.18069	31.2383	6.99647	0
CD4.EMRA.CD57p.HLADRp	2	0	0.243696	1.68971	4.65165	24.6905	6.4183	0
CD4.EMRA.CD57p.HLADRp	3	0.387597	1.84787	3.85193	10.1184	27.3392	7.47957	0
CD4.EMRA.CD57p.HLADRp	4	0	0.911348	2.51046	7.15185	28.4298	6.71368	0
CD4.EMRA.CD57p.HLADRp	5	0	0.49505	1.77134	8.16327	19.8485	5.83026	0
CD4.EMRA.CD57p.HLADRp	6	0	0.861869	2.1164	8.6743	16.9231	4.67562	0
CD4.EMRA.CD57n.HLADRp	1	1.12908	3.51873	7.38183	12.125	46.6667	9.43887	0
CD4.EMRA.CD57n.HLADRp	2	1.47203	4.39921	6.50485	9.67087	48.8	11.904	0
CD4.EMRA.CD57n.HLADRp	3	0	4.82053	6.80272	11.3426	27.1318	7.60409	0
CD4.EMRA.CD57n.HLADRp	4	0.4329	4.73314	8.33333	10.0033	32.8537	7.36572	0
CD4.EMRA.CD57n.HLADRp	5	1.25443	2.40518	2.9703	8.25397	12.2449	3.90593	0
CD4.EMRA.CD57n.HLADRp	6	0.83682	5.65485	8.86918	12.6468	34.4214	6.27925	0
CD4.EMRA.CD57p.HLADRn	1	0	13.203	28.4431	42.0694	64.8324	18.8098	0
CD4.EMRA.CD57p.HLADRn	2	0	3.23822	12.8571	21.5332	38.5437	13.0652	0
CD4.EMRA.CD57p.HLADRn	3	3.11394	14.4544	22.5352	35.519	71.2579	17.4714	0
CD4.EMRA.CD57p.HLADRn	4	0.724638	5.21861	21.6495	35.865	62.4161	18.6452	0
CD4.EMRA.CD57p.HLADRn	5	1.26582	11.2245	13.6508	48.0597	71.3636	23.8586	0
CD4.EMRA.CD57p.HLADRn	6	0	4.13134	15.5157	24.6514	47.8799	14.7896	0
CD4.EM.CD57p.HLADRp	1	0.065083	0.693406	1.04497	1.74677	10.3567	2.26737	0
CD4.EM.CD57p.HLADRp	2	0	0.208149	0.522434	0.713556	4.40598	1.0751	0
CD4.EM.CD57p.HLADRp	3	0.145349	0.406509	1.10375	1.86429	4.07648	1.28742	0
CD4.EM.CD57p.HLADRp	4	0	0.238223	0.442651	1.25019	12.3742	2.49993	0
CD4.EM.CD57p.HLADRp	5	0	0.365253	0.563747	1.3399	9.31915	2.47884	0
CD4.EM.CD57p.HLADRp	6	0	0.294301	0.624541	1.37636	3.68609	0.916025	0
CD4.EM.CD57n.HLADRp	1	5.5705	13.1591	19.3263	27.8095	60.1467	11.5109	0
CD4.EM.CD57n.HLADRp	2	7.07524	10.7292	16.6906	18.5882	24.5997	5.45913	0
CD4.EM.CD57n.HLADRp	3	6.28694	11.7657	14.4142	22.5411	41.3111	8.76338	0
CD4.EM.CD57n.HLADRp	4	3.81125	11.6641	16.1055	20.213	34.0196	7.58165	0
CD4.EM.CD57n.HLADRp	5	7.79736	9.29787	13.5897	15.0498	26.8016	5.14299	0
CD4.EM.CD57n.HLADRp	6	2.84107	11.4779	17.0479	22.6129	37.5	9.17001	0
CD4.EM.CD57p.HLADRn	1	0	0.858267	4.59807	12.2023	45.4187	10.5757	0
CD4.EM.CD57p.HLADRn	2	0	0.443064	1.02465	1.58048	49.2526	12.4805	0
CD4.EM.CD57p.HLADRn	3	0	1.24265	1.76899	4.40259	27.1757	6.2349	0
CD4.EM.CD57p.HLADRn	4	0.114943	0.676096	1.36701	5.25831	39.8993	8.49074	0
CD4.EM.CD57p.HLADRn	5	0.124378	0.808625	1.56483	6.80733	48.5957	13.1348	0
CD4.EM.CD57p.HLADRn	6	0	0.674596	1.92484	2.6552	68.0627	11.3416	0
CD4.CM.CD57p.HLADRp	1	0	0.0459169	0.0823791	0.15252	0.258303	0.0731246	0
CD4.CM.CD57p.HLADRp	2	0	0.0292542	0.0472277	0.0773468	0.161607	0.0501162	0
CD4.CM.CD57p.HLADRp	3	0.0193321	0.0364727	0.0637755	0.163331	0.307971	0.0905713	0
CD4.CM.CD57p.HLADRp	4	0	0.0280608	0.0710353	0.121935	0.434363	0.0921309	0
CD4.CM.CD57p.HLADRp	5	0	0	0.0750509	0.114242	0.240577	0.0790387	0
CD4.CM.CD57p.HLADRp	6	0	0.0407143	0.0862317	0.149048	0.390117	0.0952916	0
CD4.CM.CD57n.HLADRp	1	1.76253	3.42235	5.88224	8.30495	21.0908	4.02651	0
CD4.CM.CD57n.HLADRp	2	1.83384	2.68764	3.9122	5.59524	6.35036	1.59895	0
CD4.CM.CD57n.HLADRp	3	1.73188	3.10905	4.88381	8.73332	14.9769	3.89237	0
CD4.CM.CD57n.HLADRp	4	0.901917	2.67421	3.77993	5.37848	15.6733	3.44287	0
CD4.CM.CD57n.HLADRp	5	0.865351	3.00291	3.74314	4.73136	6.50116	1.47859	0
CD4.CM.CD57n.HLADRp	6	1.59583	3.56887	5.23784	7.34055	21.6017	4.69798	0
CD4.CM.CD57p.HLADRn	1	0	0.101189	0.161207	0.282511	0.738007	0.191366	0
CD4.CM.CD57p.HLADRn	2	0	0.0815457	0.11741	0.163352	0.802504	0.193447	0
CD4.CM.CD57p.HLADRn	3	0.0241061	0.135497	0.230521	0.401146	0.652174	0.199656	0
CD4.CM.CD57p.HLADRn	4	0.0220848	0.120307	0.273131	0.39975	0.591216	0.177379	0
CD4.CM.CD57p.HLADRn	5	0	0.0346141	0.259067	0.349739	0.878156	0.280053	0
CD4.CM.CD57p.HLADRn	6	0	0.0803173	0.15269	0.320539	0.705527	0.177015	0
CD8.Naive.CD57p.HLADRp	1	0	0.0191829	0.118291	0.474215	6.3975	1.28413	0
CD8.Naive.CD57p.HLADRp	2	0	0.0272185	0.0554785	0.14387	4.49591	1.1426	0
CD8.Naive.CD57p.HLADRp	3	0	0.111804	0.273038	1.13505	13.5417	3.07378	0
CD8.Naive.CD57p.HLADRp	4	0	0	0.0803105	0.327874	2.44626	0.65086	0
CD8.Naive.CD57p.HLADRp	5	0	0	0.117005	0.39071	7.62712	2.08991	0
CD8.Naive.CD57p.HLADRp	6	0	0.0337308	0.192031	0.869834	7.92952	1.50739	0
CD8.Naive.CD57n.HLADRp	1	0.423729	1.62606	2.61972	4.01432	23.0465	5.23456	0
CD8.Naive.CD57n.HLADRp	2	0.654843	1.11311	2.17257	3.8074	20.7084	5.26582	0
CD8.Naive.CD57n.HLADRp	3	1.00402	2.09868	3.68772	7.30555	23.9637	5.51398	0
CD8.Naive.CD57n.HLADRp	4	0.98832	2.17758	3.18565	6.74316	19.7917	5.39185	0
CD8.Naive.CD57n.HLADRp	5	0.136612	1.40845	2.59336	3.64018	9.15254	2.31082	0
CD8.Naive.CD57n.HLADRp	6	0.220751	2.21686	3.80117	6.67689	25.425	5.44142	0
CD8.Naive.CD57p.HLADRn	1	0	0.100344	0.372046	0.946414	80.1539	13.5345	0
CD8.Naive.CD57p.HLADRn	2	0	0.243969	0.585418	1.11876	3.66209	0.981778	0
CD8.Naive.CD57p.HLADRn	3	0.0339789	0.501766	0.817439	1.92447	65.4088	15.4602	0
CD8.Naive.CD57p.HLADRn	4	0	0.272998	0.598355	1.53335	42.9851	8.99153	0
CD8.Naive.CD57p.HLADRn	5	0	0.380228	0.698649	1.81087	14.2373	3.84992	0
CD8.Naive.CD57p.HLADRn	6	0	0.124271	0.826972	2.58176	18.4805	4.22297	0
CD8.EMRA.CD57p.HLADRp	1	0.345722	2.17404	4.05072	11.967	43.6981	8.69741	0
CD8.EMRA.CD57p.HLADRp	2	0	0.617099	1.52818	8.17657	15.1084	5.1374	0
CD8.EMRA.CD57p.HLADRp	3	0	3.16991	6.60857	13.0212	23.4585	6.36068	0
CD8.EMRA.CD57p.HLADRp	4	0.623053	1.69817	5.63469	9.71374	15.8672	4.77801	0
CD8.EMRA.CD57p.HLADRp	5	0	1.67378	2.55179	5.00928	12.2618	3.66101	0
CD8.EMRA.CD57p.HLADRp	6	0	1.5634	4.18719	5.91873	16.496	3.92438	0
CD8.EMRA.CD57n.HLADRp	1	1.38289	5.62895	12.219	20.9386	28.4132	8.5108	0
CD8.EMRA.CD57n.HLADRp	2	1.00865	4.309	8.0786	13.8537	48.7805	13.4249	0
CD8.EMRA.CD57n.HLADRp	3	2.19561	5.54472	12.5	15.3936	36.9057	9.44509	0
CD8.EMRA.CD57n.HLADRp	4	0.880503	7.02634	10.4668	19.6834	44.0344	11.3924	0
CD8.EMRA.CD57n.HLADRp	5	0.830088	2.77778	4.88506	14.2331	18.9052	6.55863	0
CD8.EMRA.CD57n.HLADRp	6	0.845359	5.71642	10.929	15.1723	56.0169	11.2048	0
CD8.EMRA.CD57p.HLADRn	1	3.27869	19.0924	29.7018	41.2404	64.738	18.0202	0
CD8.EMRA.CD57p.HLADRn	2	0	7.21033	12.9683	37.2777	49.4105	17.9592	0
CD8.EMRA.CD57p.HLADRn	3	8.40299	19.6151	26.6556	44.4168	74.277	17.4542	0
CD8.EMRA.CD57p.HLADRn	4	5.17241	16.3315	25.4737	47.1667	64.0891	18.5377	0
CD8.EMRA.CD57p.HLADRn	5	8.90805	16.147	31.3253	48.5405	84.4948	23.2831	0
CD8.EMRA.CD57p.HLADRn	6	0	12.5142	25.6313	39.3492	83.1951	19.2917	0
CD8.EM.CD57p.HLADRp	1	0.436954	1.81694	3.11847	7.34379	17.2414	4.17511	0
CD8.EM.CD57p.HLADRp	2	0	0.874915	2.13715	3.51289	13.4585	3.78174	0
CD8.EM.CD57p.HLADRp	3	0.23912	2.19047	5.15672	9.37038	30.8108	7.50424	0
CD8.EM.CD57p.HLADRp	4	0	1.45812	4.77464	6.5429	18.2684	4.24323	0
CD8.EM.CD57p.HLADRp	5	0.896861	1.54799	1.98537	4.12569	11.2237	2.86306	0
CD8.EM.CD57p.HLADRp	6	0	1.70126	3.04114	6.36043	22.1752	5.74693	0
CD8.EM.CD57n.HLADRp	1	1.21156	10.4359	18.2527	27.4912	41.0989	11.1182	0
CD8.EM.CD57n.HLADRp	2	2.02232	7.43474	13.3938	20.8231	43.1403	10.7501	0
CD8.EM.CD57n.HLADRp	3	5.06934	7.93984	14.2034	18.6288	39.2836	11.182	0
CD8.EM.CD57n.HLADRp	4	2.1719	10.8536	16.6078	22.9393	53.1697	13.4168	0
CD8.EM.CD57n.HLADRp	5	4.43038	7.12074	9.29711	15.3977	24.9415	6.07451	0
CD8.EM.CD57n.HLADRp	6	1.81928	9.78135	14.3686	21.9994	59.9676	11.6501	0
CD8.EM.CD57p.HLADRn	1	0	4.42648	9.32559	18.3679	68.4995	14.6274	0
CD8.EM.CD57p.HLADRn	2	0	3.36463	4.71442	8.11474	34.6032	9.70669	0
CD8.EM.CD57p.HLADRn	3	2.10754	6.02193	10.8037	24.8272	44.4284	14.1424	0
CD8.EM.CD57p.HLADRn	4	0	7.16314	12.8289	20.5753	33.4688	8.75705	0
CD8.EM.CD57p.HLADRn	5	1.4574	8.44378	11.0759	19.2412	22.1356	6.5565	0
CD8.EM.CD57p.HLADRn	6	0	3.73199	8.33837	19.1806	52.0134	13.1089	0
CD8.CM.CD57p.HLADRp	1	0	0.0809138	0.380519	1.01875	12.6296	2.08803	0
CD8.CM.CD57p.HLADRp	2	0	0	0.341038	0.571946	2.4	0.646105	0
CD8.CM.CD57p.HLADRp	3	0	0.314175	0.430293	2.15324	13.561	3.55101	0
CD8.CM.CD57p.HLADRp	4	0	0	0.336134	1.36869	7.05882	1.60399	0
CD8.CM.CD57p.HLADRp	5	0	0	0.181159	0.362976	0.883002	0.282143	0
CD8.CM.CD57p.HLADRp	6	0	0.0930575	0.420329	1.01752	9.61538	1.95504	0
CD8.CM.CD57n.HLADRp	1	0.942507	5.65856	9.53436	18.6725	30.3922	7.68319	0
CD8.CM.CD57n.HLADRp	2	1.99501	5.28706	6.79612	10.5271	28.16	6.89968	0
CD8.CM.CD57n.HLADRp	3	1.6129	6.24972	11.7062	16.9546	35.3998	8.14119	0
CD8.CM.CD57n.HLADRp	4	0.943396	4.53873	8.02469	12.3494	48	12.3246	0
CD8.CM.CD57n.HLADRp	5	0.672646	3.34395	6.18102	7.44102	20.0925	4.85657	0
CD8.CM.CD57n.HLADRp	6	1.52439	5.37037	9.02778	17.2372	48.853	10.0674	0
CD8.CM.CD57p.HLADRn	1	0	0.0910965	0.510148	1.1197	78.6993	13.0192	0
CD8.CM.CD57p.HLADRn	2	0	0.36677	0.56	0.850836	2.69542	0.724672	0
CD8.CM.CD57p.HLADRn	3	0	0.426274	1.48342	2.78223	42.4188	9.68481	0
CD8.CM.CD57p.HLADRn	4	0	0.153895	1	2.28921	9.89011	2.17075	0
CD8.CM.CD57p.HLADRn	5	0	0.224215	0.696056	1.10375	1.78453	0.567089	0
CD8.CM.CD57p.HLADRn	6	0	0.199034	0.558659	1.626	20.122	3.58632	0
