# Supplementary material for: Aberrant T-cell phenotypes in a cohort of patients with post-treatment Lyme disease
Source: Front Immunol. 2025 Jul 9;16:1607619. doi: 10.3389/fimmu.2025.1607619 (PMC12283721; doi:10.3389/fimmu.2025.1607619)
Supplement: Supplementary file 6 [file Table6.xlsx]

## Sheet: HCvPTLD-CombGender
test.group	population	hc.pct	ptld.pct	pval	padj
cxcr5	CD4.Naive.CXCR5p	8.8364	5.16535	6.82049e-05	0.000545639
th.whole	CD8.Th1.17	13.4279	3.87876	0.000593168	0.00310884
th.whole	CD8.Th1	25.6849	43.1463	0.000621768	0.00310884
cd57	CD4.EMRA.CD57p.HLADRp	1.58174	5.11732	0.000984806	0.0236354
cd57	CD8.Naive.CD57p.HLADRn	1.85615	3.09333	0.006115	0.07338
ccr6p	CD4.EMRA.CCR6n	54.9086	68.3719	0.0101585	0.0812682
nk.types	NK.CD16p.CD57p	17.1497	24.1126	0.0248487	0.103343
nk.types	NK.CD16n.CD57n	29.1228	20.4772	0.0258358	0.103343
cd57	CD4.Naive.CD57n.HLADRp	1.41291	3.00282	0.0142943	0.113196
cd57	CD4.Naive.CD57p.HLADRp	0.0502917	0.165968	0.0222862	0.113196
cd57	CD4.EMRA.CD57p.HLADRn	13.2828	23.3304	0.0235825	0.113196
b.types	B.HLADRp.CXCR5p	84.9369	77.5295	0.145727	0.145727
b.types	B.HLADRp.CXCR5n	15.0631	22.4601	0.145727	0.145727
th.subtypes	CD8.EM.Th2	7.31043	3.67918	0.0072287	0.173013
th.subtypes	CD8.CM.Th2	13.7173	7.10823	0.00965008	0.173013
th.subtypes	CD4.CM.Th2	28.8459	21.9443	0.012976	0.173013
cd57	CD8.EM.CD57p.HLADRp	3.16436	4.96002	0.0494302	0.183668
cd57	CD8.CM.CD57p.HLADRn	1.45954	2.14477	0.0581461	0.183668
cd57	CD4.CM.CD57n.HLADRp	3.93261	5.50091	0.0612228	0.183668
cd57	CD4.EMRA.CD57n.HLADRp	6.15973	9.24743	0.0748419	0.199578
nk.types	NK.CD8.CD16n.CD57p	5.08027	2.89002	0.0819173	0.218446
cd57	CD8.Naive.CD57n.HLADRp	3.28585	4.81519	0.107273	0.223452
cd57	CD4.EM.CD57p.HLADRp	0.72964	1.35096	0.108922	0.223452
cd57	CD8.EM.CD57p.HLADRn	9.26891	13.4729	0.111726	0.223452
th.whole	CD4.Th9	8.89582	7.71123	0.0708316	0.236105
th.subtypes	CD8.CM.Th1	61.8277	72.1676	0.0293747	0.238005
th.subtypes	CD4.EM.Th2	17.9201	13.2461	0.0297507	0.238005
nk.types	NK.CD16n.CD57p	3.95758	2.43941	0.123492	0.246985
cd57	CD4.EM.CD57p.HLADRn	2.5195	5.55319	0.148525	0.2742
ccr6p	CD4.EM.CCR6n	45.3844	52.1198	0.0834201	0.280262
ccr6p	CD8.EM.CCR6n	68.4437	74.5937	0.105098	0.280262
th.whole	CD8.Th2	12.083	8.21634	0.121077	0.302691
cd57	CD8.Naive.CD57p.HLADRp	0.126787	0.67955	0.193675	0.332014
cd57	CD8.EMRA.CD57p.HLADRn	24.583	30.3928	0.219199	0.350719
th.subtypes	CD8.Naive.Th1.17	25.4764	38.3757	0.0542441	0.361627
nk.types	NK.CD8.CD16p.CD57p	22.3681	27.2002	0.236638	0.37862
cxcr5	CD8.EMRA.CXCR5p	6.22768	10.8135	0.10085	0.403399
th.whole	CD8.Th17	2.63543	1.5466	0.202678	0.405356
th.whole	CD4.Th2	15.6578	14.1214	0.246739	0.411232
cd57	CD8.EMRA.CD57p.HLADRp	4.37469	5.96221	0.287857	0.428808
cd57	CD4.CM.CD57p.HLADRp	0.0851441	0.0943308	0.303739	0.428808
cxcr5	CD4.CM.CXCR5p	15.2642	12.7783	0.185457	0.434618
cxcr5	CD4.EMRA.CXCR5p	5.05159	9.64255	0.217309	0.434618
ccr6p	CD8.EMRA.CCR6n	86.3609	86.4991	0.257139	0.444492
ccr6p	CD8.Naive.CCR6n	96.4159	95.0741	0.323422	0.444492
ccr6p	CD8.CM.CCR6n	86.4446	84.4646	0.333369	0.444492
cxcr5	CD8.EM.CXCR5p	3.88708	5.59236	0.292442	0.467907
cxcr5	CD4.EM.CXCR5p	1.77601	3.116	0.35385	0.4718
cd57	CD4.EM.CD57n.HLADRp	15.4172	17.8817	0.364382	0.485843
th.subtypes	CD8.EM.Th1.17	21.7981	30.647	0.0972515	0.555723
th.subtypes	CD8.CM.Th17	9.02594	8.07575	0.128079	0.576973
th.subtypes	CD8.Naive.Th2	19.9515	12.7437	0.147114	0.576973
th.subtypes	CD4.CM.Th1	35.8788	40.178	0.154934	0.576973
th.subtypes	CD8.EM.Th9	66.7607	58.6134	0.158667	0.576973
th.subtypes	CD8.Naive.Th17	26.2531	17.9395	0.176763	0.580975
th.subtypes	CD8.Naive.Th1	33.3188	41.4188	0.188817	0.580975
th.subtypes	CD4.EMRA.Th1	52.1307	45.0687	0.21102	0.599366
th.subtypes	CD8.EM.Th17	8.11702	6.36434	0.224762	0.599366
cd57	CD8.CM.CD57n.HLADRp	8.82608	11.3258	0.480164	0.606523
cd57	CD4.CM.CD57p.HLADRn	0.287272	0.238001	0.511927	0.614312
th.subtypes	CD4.Naive.Th2	25.205	20.9123	0.259254	0.620053
th.subtypes	CD4.EM.Th1.17	38.9161	42.2209	0.263522	0.620053
th.whole	CD4.Th1	18.2123	19.5775	0.434557	0.620796
global.l1	CD4T	44.8519	39.6977	0.0565129	0.621642
ccr6p	CD4.CM.CCR6n	54.2644	56.6	0.556363	0.635844
th.whole	CD4.Th17	8.92068	7.56427	0.508733	0.635916
global.l1	gdT	1.67688	1.34983	0.174047	0.66445
global.l1	CD3neg	10.6373	13.6371	0.320966	0.66445
global.l1	Granulocytes	64.0546	58.6676	0.335887	0.66445
global.l1	NK.CD8n	5.89027	7.01466	0.348657	0.66445
global.l1	Lymphocytes	32.8335	37.754	0.372408	0.66445
global.l1	NK.CD8p	2.48297	2.47801	0.422832	0.66445
tcell.subtypes	CD4.Naive	39.8911	36.3259	0.215453	0.669744
tcell.subtypes	CD8.Naive	33.9005	30.3754	0.414161	0.669744
tcell.subtypes	CD8.EMRA	23.9576	27.0019	0.422832	0.669744
tcell.subtypes	CD8.CM	15.4002	13.9986	0.486436	0.669744
tcell.subtypes	CD4.CM	41.4921	42.2155	0.489588	0.669744
tcell.subtypes	CD4.EMRA	2.96496	4.4206	0.502308	0.669744
cd57	CD4.Naive.CD57p.HLADRn	0.539619	0.729474	0.610011	0.673168
cd57	CD8.EM.CD57n.HLADRp	14.0024	17.1671	0.617071	0.673168
cd57	CD8.CM.CD57p.HLADRp	0.671528	1.0103	0.647216	0.675356
global.l1	dnT	1.26359	1.08645	0.51845	0.712869
th.whole	CD8.Th9	7.83239	8.12382	0.656513	0.729459
tcell.subtypes	CD8.EM	26.7416	28.6241	0.696942	0.730677
tcell.subtypes	CD4.EM	15.6519	17.038	0.730677	0.730677
th.subtypes	CD8.Naive.Th9	16.1687	21.7024	0.328977	0.73106
ccr6p	CD4.Naive.CCR6n	90.9141	91.9034	0.757284	0.757284
global.l1	Monocytes	3.11196	3.57835	0.620613	0.758528
nk.types	NK.CD8.CD16n.CD57n	22.2061	17.2814	0.571847	0.761882
nk.types	NK.CD8.CD16p.CD57n	50.3456	52.6284	0.666647	0.761882
th.whole	CD4.Th1.17	11.1775	11.1778	0.768778	0.768778
cd57	CD8.EMRA.CD57n.HLADRp	11.8804	12.7269	0.772621	0.772621
global.l1	CD8T	15.5235	15.6299	0.738247	0.791917
global.l1	Bcells	6.72595	7.36015	0.791917	0.791917
cxcr5	CD8.CM.CXCR5p	2.56717	2.6918	0.736331	0.807446
cxcr5	CD8.Naive.CXCR5p	1.21902	1.66022	0.807446	0.807446
th.subtypes	CD8.EM.Th1	56.3984	60.9449	0.399945	0.84199
th.subtypes	CD4.Naive.Th17	25.4404	23.7705	0.45552	0.865945
th.subtypes	CD4.EM.Th9	24.2066	21.9459	0.464678	0.865945
th.subtypes	CD4.EMRA.Th9	50.1168	46.2198	0.518793	0.865945
th.subtypes	CD4.EMRA.Th17	12.3505	16.3661	0.531393	0.865945
th.subtypes	CD4.CM.Th17	29.1539	26.9241	0.558256	0.865945
th.subtypes	CD8.CM.Th1.17	60.0224	60.8571	0.565892	0.865945
th.subtypes	CD4.EM.Th1	53.1346	55.4556	0.599491	0.865945
th.subtypes	CD4.CM.Th9	24.2633	23.4085	0.606496	0.865945
th.subtypes	CD4.EM.Th17	25.6019	24.2996	0.635235	0.865945
th.subtypes	CD8.EMRA.Th2	12.0771	10.1126	0.652885	0.865945
th.subtypes	CD8.EMRA.Th1	47.6279	45.5611	0.656515	0.865945
th.subtypes	CD4.CM.Th1.17	34.6029	36.9948	0.671108	0.865945
th.subtypes	CD8.EMRA.Th9	56.0745	52.5	0.700659	0.875824
th.subtypes	CD8.EMRA.Th17	14.4662	16.9385	0.747608	0.890912
th.subtypes	CD4.EMRA.Th2	14.1846	13.3228	0.757275	0.890912
th.subtypes	CD8.EMRA.Th1.17	21.4465	23.2122	0.801575	0.89569
th.subtypes	CD4.Naive.Th9	47.318	48.4474	0.806121	0.89569
th.subtypes	CD4.EMRA.Th1.17	30.773	28.7873	0.83871	0.906714
th.subtypes	CD4.Naive.Th1	12.058	10.741	0.878187	0.924407
nk.types	NK.CD16p.CD57n	49.7699	52.9708	0.929924	0.929924
th.subtypes	CD8.CM.Th9	20.867	20.9302	0.911368	0.93192
th.subtypes	CD4.Naive.Th1.17	18.3579	18.3666	0.93192	0.93192

## Sheet: HCvPTLD-Female
test.group	population	hc.pct	ptld.pct	pval	padj
th.whole	CD8.Th1	23.7949	42.3895	0.00499839	0.025943
th.whole	CD8.Th1.17	16.1066	3.7765	0.00518861	0.025943
cxcr5	CD4.Naive.CXCR5p	9.39188	5.35888	0.00375206	0.0300165
th.whole	CD8.Th2	14.8203	7.46033	0.0216605	0.0722015
th.subtypes	CD8.CM.Th2	17.8472	5.49077	0.00546927	0.163008
th.subtypes	CD8.EM.Th2	8.6224	3.09997	0.00826898	0.163008
th.subtypes	CD4.CM.Th2	29.7874	18.9715	0.0122256	0.163008
th.whole	CD8.Th9	4.7859	10.1981	0.0808226	0.202056
th.subtypes	CD8.CM.Th1	56.3296	73.581	0.0216605	0.216605
cd57	CD4.Naive.CD57n.HLADRp	1.48999	3.19014	0.00963366	0.231208
cxcr5	CD8.EMRA.CXCR5p	5.74607	10.8415	0.0596355	0.238542
b.types	B.HLADRp.CXCR5p	86.4301	77.5972	0.28236	0.28236
b.types	B.HLADRp.CXCR5n	13.5699	22.4028	0.28236	0.28236
th.whole	CD4.Th9	9.69751	8.70244	0.20004	0.360989
th.whole	CD4.Th2	16.9695	15.2527	0.218758	0.360989
th.whole	CD4.Th1.17	11.753	10.2295	0.252692	0.360989
cxcr5	CD4.EMRA.CXCR5p	5.14074	11.3378	0.221943	0.415835
cxcr5	CD8.EM.CXCR5p	3.6607	5.72106	0.225263	0.415835
cxcr5	CD4.EM.CXCR5p	1.89843	3.4779	0.259897	0.415835
nk.types	NK.CD8.CD16n.CD57p	2.07749	2.65382	0.086564	0.431123
nk.types	NK.CD16n.CD57n	24.1144	19.1285	0.107781	0.431123
ccr6p	CD4.EMRA.CCR6n	51.977	64.4689	0.0969445	0.446395
ccr6p	CD8.CM.CCR6n	87.3215	83.6036	0.111599	0.446395
cd57	CD4.EMRA.CD57p.HLADRp	1.99487	4.60045	0.0643855	0.508212
cd57	CD8.Naive.CD57p.HLADRn	1.72439	4.00802	0.0968681	0.508212
cd57	CD4.EMRA.CD57n.HLADRp	5.74861	9.1498	0.127947	0.508212
cd57	CD8.EM.CD57p.HLADRp	3.88441	5.0797	0.166143	0.508212
cd57	CD8.Naive.CD57n.HLADRp	3.64075	5.22429	0.166162	0.508212
cd57	CD4.EMRA.CD57p.HLADRn	12.7086	21.1014	0.194063	0.508212
cd57	CD8.Naive.CD57p.HLADRp	0.140139	0.800614	0.199189	0.508212
cd57	CD4.CM.CD57n.HLADRp	3.774	4.83593	0.206144	0.508212
cd57	CD4.Naive.CD57p.HLADRp	0.0680286	0.143496	0.211755	0.508212
th.subtypes	CD4.EM.Th2	17.8324	12.6622	0.0644497	0.515598
th.whole	CD4.Th17	9.4923	7.2311	0.433848	0.540022
th.whole	CD8.Th17	2.29681	1.92677	0.48602	0.540022
ccr6p	CD4.EM.CCR6n	44.0157	52.5178	0.226405	0.549461
ccr6p	CD8.Naive.CCR6n	95.3672	92.9758	0.274731	0.549461
ccr6p	CD4.Naive.CCR6n	88.5418	90.2282	0.433848	0.580377
ccr6p	CD4.CM.CCR6n	52.5185	56.6914	0.47429	0.580377
ccr6p	CD8.EM.CCR6n	71.224	72.1598	0.50783	0.580377
global.l1	Bcells	5.55326	7.85701	0.123695	0.605081
global.l1	NK.CD8p	2.69019	2.0081	0.150933	0.605081
global.l1	CD4T	44.1457	39.7631	0.182519	0.605081
global.l1	gdT	1.28364	1.18524	0.298047	0.605081
global.l1	Granulocytes	61.2909	53.8607	0.366511	0.605081
global.l1	NK.CD8n	5.77614	6.85582	0.385052	0.605081
global.l1	Lymphocytes	35.6201	42.9964	0.385052	0.605081
th.whole	CD4.Th1	18.4593	19.7232	0.623982	0.623982
global.l1	CD8T	14.933	14.5635	0.464766	0.639053
cd57	CD8.EMRA.CD57p.HLADRn	19.5977	25.3341	0.339765	0.643455
cd57	CD8.EM.CD57p.HLADRn	6.9881	10.7569	0.348516	0.643455
cd57	CD4.Naive.CD57p.HLADRn	0.747721	0.955033	0.348538	0.643455
nk.types	NK.CD16n.CD57p	1.49437	2.59916	0.245606	0.654949
th.subtypes	CD8.Naive.Th2	23.976	12.6631	0.111595	0.655869
th.subtypes	CD4.CM.Th1	34.8573	42.726	0.114777	0.655869
cd57	CD4.CM.CD57p.HLADRp	0.0769488	0.0809539	0.413727	0.678092
cd57	CD4.EM.CD57p.HLADRp	0.849044	1.30485	0.423807	0.678092
cxcr5	CD4.CM.CXCR5p	15.3773	13.5952	0.518914	0.691886
th.subtypes	CD8.EM.Th1.17	18.3042	27.8012	0.150914	0.727012
th.subtypes	CD8.EM.Th9	69.1255	61.5742	0.194068	0.727012
th.subtypes	CD8.EM.Th17	10.3235	7.12551	0.206035	0.727012
th.subtypes	CD8.EM.Th1	56.1346	65.1033	0.206144	0.727012
th.subtypes	CD8.Naive.Th17	33.6067	22.4355	0.218103	0.727012
cd57	CD8.CM.CD57p.HLADRn	1.34923	2.50566	0.48562	0.72843
cd57	CD4.CM.CD57p.HLADRn	0.314866	0.251782	0.541448	0.737196
cd57	CD4.EM.CD57p.HLADRn	2.82336	5.23493	0.552897	0.737196
composite.cd57	CD8.CD57p	11.5332	15.1829	0.314305	0.763408
composite.cd57	CD4.CD57p	1.95162	3.47223	0.648524	0.763408
composite.cd57	NK.CD57p	2.19717	2.47014	0.763408	0.763408
th.subtypes	CD4.Naive.Th2	31.3069	24.4479	0.267243	0.788815
th.subtypes	CD4.EMRA.Th2	17.7575	12.7791	0.322626	0.788815
th.subtypes	CD8.EMRA.Th1.17	20.8388	18.8777	0.339456	0.788815
th.subtypes	CD4.EM.Th1	50.9374	55.4805	0.375711	0.788815
th.subtypes	CD4.EMRA.Th1.17	32.4428	26.1702	0.387038	0.788815
th.subtypes	CD8.Naive.Th9	13.3228	23.7147	0.407445	0.788815
th.subtypes	CD8.EMRA.Th2	11.2601	8.89371	0.413914	0.788815
th.subtypes	CD8.Naive.Th1.17	21.6447	30.5887	0.428776	0.788815
th.subtypes	CD8.CM.Th17	8.05591	7.94854	0.432921	0.788815
th.subtypes	CD8.Naive.Th1	32.9369	38.3894	0.433848	0.788815
cd57	CD8.CM.CD57p.HLADRp	0.566075	0.870742	0.722299	0.804332
cd57	CD4.EM.CD57n.HLADRp	14.4707	16.3338	0.72438	0.804332
cd57	CD8.CM.CD57n.HLADRp	8.93451	10.2805	0.72438	0.804332
cd57	CD8.EMRA.CD57p.HLADRp	5.24434	5.76207	0.737304	0.804332
ccr6p	CD8.EMRA.CCR6n	85.826	81.776	0.856677	0.856677
tcell.subtypes	CD8.CM	17.529	13.3789	0.20004	0.867475
tcell.subtypes	CD8.EMRA	24.2721	26.8904	0.28236	0.867475
tcell.subtypes	CD8.EM	24.6517	28.0239	0.400124	0.867475
tcell.subtypes	CD4.EMRA	2.9904	4.10296	0.518914	0.867475
tcell.subtypes	CD4.CM	42.8132	40.0696	0.556005	0.867475
tcell.subtypes	CD8.Naive	33.5472	31.7068	0.755896	0.867475
tcell.subtypes	CD4.Naive	37.9386	39.1921	0.759041	0.867475
tcell.subtypes	CD4.EM	16.2578	16.6353	0.8702	0.8702
th.subtypes	CD4.EMRA.Th17	11.9742	17.5042	0.513173	0.892476
global.l1	Monocytes	3.08892	3.14284	0.737316	0.901164
nk.types	NK.CD16p.CD57p	18.2609	21.8088	0.496871	0.914742
nk.types	NK.CD8.CD16n.CD57n	14.8013	18.6902	0.673454	0.914742
nk.types	NK.CD8.CD16p.CD57p	24.7264	23.8147	0.686057	0.914742
th.subtypes	CD4.Naive.Th9	43.8204	46.9206	0.639467	0.914742
th.subtypes	CD4.Naive.Th17	28.9321	28.1559	0.64852	0.914742
th.subtypes	CD4.Naive.Th1.17	17.1419	15.4028	0.67345	0.914742
th.subtypes	CD8.CM.Th9	21.6067	25.0466	0.680756	0.914742
th.subtypes	CD4.Naive.Th1	12.057	9.54678	0.686057	0.914742
th.subtypes	CD4.CM.Th9	23.2087	25.7592	0.686057	0.914742
th.subtypes	CD4.EM.Th1.17	39.1631	40.1434	0.686057	0.914742
cd57	CD8.EM.CD57n.HLADRp	15.5613	18.1899	0.88376	0.922184
cd57	CD8.EMRA.CD57n.HLADRp	12.5693	14.5528	0.938303	0.938303
nk.types	NK.CD8.CD16p.CD57n	58.3949	54.8412	0.856677	0.943935
nk.types	NK.CD16p.CD57n	56.1303	56.4636	0.943935	0.943935
cxcr5	CD8.Naive.CXCR5p	1.32114	2.12477	0.843197	0.963654
cxcr5	CD8.CM.CXCR5p	2.35205	2.68875	0.986276	0.986276
th.subtypes	CD4.EMRA.Th1	47.5348	45.116	0.767737	0.990282
th.subtypes	CD8.EMRA.Th17	16.2032	19.7572	0.829718	0.990282
th.subtypes	CD4.CM.Th1.17	35.9726	35.8627	0.843197	0.990282
th.subtypes	CD4.EMRA.Th9	47.1521	46.0368	0.906443	0.990282
th.subtypes	CD4.CM.Th17	27.7828	26.1434	0.92463	0.990282
th.subtypes	CD8.EMRA.Th1	49.1439	48.3797	0.924652	0.990282
th.subtypes	CD8.EMRA.Th9	56.0657	54.1374	0.938301	0.990282
th.subtypes	CD8.CM.Th1.17	59.5266	55.5611	0.951138	0.990282
th.subtypes	CD4.EM.Th9	23.7012	24.3393	0.979416	0.990282
th.subtypes	CD4.EM.Th17	24.1339	24.0923	0.990282	0.990282
global.l1	CD3neg	14.3899	14.5293	0.938303	0.993138
global.l1	dnT	1.04884	1.16862	0.993138	0.993138

## Sheet: HCvPTLD-Male
test.group	population	hc.pct	ptld.pct	pval	padj
composite.cd57	CD4.CD57p	0.500638	3.59451	0.0121551	0.0364652
nk.types	NK.CD16p.CD57p	16.6609	25.1846	0.0131931	0.105545
cd57	CD4.EMRA.CD57p.HLADRp	0.31917	5.47211	0.00539863	0.112045
cd57	CD4.Naive.CD57p.HLADRp	0.0124497	0.18152	0.00933707	0.112045
cd57	CD4.EM.CD57p.HLADRp	0.244949	1.37787	0.0160683	0.128546
cd57	CD8.EM.CD57p.HLADRp	1.19565	4.82902	0.022093	0.132558
ccr6p	CD8.EM.CCR6n	58.832	75.6935	0.0351703	0.18331
ccr6p	CD4.EMRA.CCR6n	53.3682	70.6712	0.0458275	0.18331
cd57	CD4.CM.CD57p.HLADRp	0.030565	0.101056	0.0436081	0.209319
cd57	CD4.EM.CD57p.HLADRn	0.802444	4.92891	0.0566737	0.219741
cd57	CD4.CM.CD57p.HLADRn	0.100052	0.233012	0.0640912	0.219741
cd57	CD4.EMRA.CD57p.HLADRn	10.6354	24.4793	0.0753822	0.226147
cd57	CD4.CM.CD57n.HLADRp	3.28024	5.92494	0.118931	0.244459
cd57	CD4.Naive.CD57n.HLADRp	0.954796	2.97169	0.132436	0.244459
cd57	CD8.Naive.CD57p.HLADRn	2.34996	2.67746	0.137155	0.244459
cd57	CD4.EM.CD57n.HLADRp	12.5659	19.1354	0.137192	0.244459
cd57	CD8.CM.CD57p.HLADRn	1.68122	1.98794	0.141059	0.244459
cd57	CD8.EMRA.CD57p.HLADRp	2.36023	6.11075	0.147099	0.244459
cd57	CD8.EM.CD57p.HLADRn	7.83194	14.3534	0.157544	0.244459
cd57	CD8.Naive.CD57n.HLADRp	1.69766	4.36407	0.162973	0.244459
cd57	CD4.Naive.CD57p.HLADRn	0.167182	0.615925	0.204981	0.289384
composite.cd57	CD8.CD57p	10.4178	18.7948	0.204983	0.307474
cd57	CD4.EMRA.CD57n.HLADRp	5.92486	9.39626	0.262036	0.349382
cd57	CD8.EM.CD57n.HLADRp	11.0889	16.7869	0.286029	0.361299
global.l1	CD3neg	4.26027	13.943	0.0724371	0.452125
global.l1	CD4T	48.3098	38.8043	0.110544	0.452125
global.l1	gdT	3.232	1.48159	0.123307	0.452125
ccr6p	CD4.EM.CCR6n	40.8816	51.5943	0.174252	0.464671
nk.types	NK.CD16n.CD57n	28.5762	20.5587	0.118931	0.475723
th.whole	CD8.Th1	27.2494	42.4524	0.0520019	0.490575
th.whole	CD4.Th9	8.62824	7.04344	0.10653	0.490575
th.whole	CD4.Th1	14.2483	19.2414	0.204983	0.490575
th.whole	CD8.Th1.17	8.2988	3.57078	0.211575	0.490575
th.whole	CD4.Th2	10.1908	13.5883	0.286029	0.490575
th.whole	CD8.Th9	12.2433	7.42928	0.294345	0.490575
ccr6p	CD8.EMRA.CCR6n	86.891	88.8249	0.31146	0.520496
ccr6p	CD8.CM.CCR6n	82.922	84.8334	0.366662	0.520496
ccr6p	CD8.Naive.CCR6n	98.0602	96.3034	0.406657	0.520496
ccr6p	CD4.CM.CCR6n	51.4102	56.9591	0.455434	0.520496
cd57	CD8.CM.CD57n.HLADRp	8.1237	11.8084	0.438293	0.525951
th.subtypes	CD4.EMRA.Th1	66.6697	44.6057	0.0194061	0.546581
th.subtypes	CD8.Naive.Th1.17	20.3055	41.1171	0.027329	0.546581
cd57	CD8.Naive.CD57p.HLADRp	0.0989706	0.514967	0.526313	0.601501
composite.cd57	NK.CD57p	1.9209	3.06784	0.616004	0.616004
ccr6p	CD4.Naive.CCR6n	94.2767	92.9365	0.694985	0.694985
cxcr5	CD4.Naive.CXCR5p	6.99849	4.95316	0.102632	0.70564
cxcr5	CD4.CM.CXCR5p	16.3162	13.0051	0.329219	0.70564
cxcr5	CD8.Naive.CXCR5p	1.11906	1.31172	0.438291	0.70564
cxcr5	CD4.EMRA.CXCR5p	3.90254	9.24505	0.471292	0.70564
cxcr5	CD8.EM.CXCR5p	3.21597	5.8764	0.517361	0.70564
cxcr5	CD4.EM.CXCR5p	1.39305	2.99224	0.52923	0.70564
b.types	B.HLADRp.CXCR5p	82.7012	77.4287	0.722122	0.722122
b.types	B.HLADRp.CXCR5n	17.2988	22.5531	0.722122	0.722122
nk.types	NK.CD8.CD16p.CD57p	22.8766	29.6139	0.364835	0.733597
nk.types	NK.CD8.CD16p.CD57n	44.9585	52.5864	0.581288	0.733597
nk.types	NK.CD8.CD16n.CD57p	8.58432	2.21091	0.614683	0.733597
nk.types	NK.CD16n.CD57p	6.43717	1.54951	0.641882	0.733597
nk.types	NK.CD8.CD16n.CD57n	23.5806	15.5888	0.641897	0.733597
cd57	CD8.CM.CD57p.HLADRp	0.72665	0.977877	0.747897	0.790106
cd57	CD8.EMRA.CD57p.HLADRn	29.7841	32.8639	0.757185	0.790106
tcell.subtypes	CD8.Naive	42.2502	30.3719	0.168541	0.792844
tcell.subtypes	CD4.CM	40.4655	43.2287	0.304936	0.792844
tcell.subtypes	CD4.Naive	42.1783	35.6938	0.320259	0.792844
tcell.subtypes	CD4.EMRA	1.92078	4.75523	0.396422	0.792844
cxcr5	CD8.EMRA.CXCR5p	7.45967	11.4015	0.749611	0.848118
cxcr5	CD8.CM.CXCR5p	2.72701	2.80533	0.848118	0.848118
nk.types	NK.CD16p.CD57n	48.3257	52.7072	0.848142	0.848142
tcell.subtypes	CD8.EMRA	19.4123	26.9094	0.553377	0.885403
tcell.subtypes	CD8.EM	25.9286	28.728	0.668234	0.890978
global.l1	Bcells	8.18153	7.22719	0.438293	0.902302
global.l1	dnT	1.60398	1.02941	0.52923	0.902302
global.l1	NK.CD8n	5.55136	7.02021	0.655012	0.902302
global.l1	Monocytes	3.68959	4.04734	0.694985	0.902302
global.l1	NK.CD8p	2.214	2.63439	0.735825	0.902302
global.l1	Granulocytes	63.1846	60.5117	0.83388	0.902302
global.l1	Lymphocytes	33.1258	35.4409	0.848142	0.902302
global.l1	CD8T	16.0901	15.9368	0.902302	0.902302
tcell.subtypes	CD4.EM	15.4355	16.3223	0.819674	0.920103
tcell.subtypes	CD8.CM	12.4089	13.9906	0.920103	0.920103
th.whole	CD4.Th17	8.56239	7.66488	0.726686	0.941844
th.whole	CD4.Th1.17	12.5418	11.5172	0.876809	0.941844
th.whole	CD8.Th2	8.42009	8.89001	0.905639	0.941844
th.whole	CD8.Th17	0.864163	1.4453	0.941844	0.941844
th.subtypes	CD4.Naive.Th9	60.5634	49.6333	0.0915222	0.968527
th.subtypes	CD8.CM.Th17	10.7814	8.62034	0.156997	0.968527
th.subtypes	CD8.Naive.Th1	27.3642	42.4631	0.180105	0.968527
th.subtypes	CD8.EM.Th2	5.23394	4.25241	0.218309	0.968527
th.subtypes	CD4.EMRA.Th2	7.58066	13.8646	0.269852	0.968527
th.subtypes	CD4.Naive.Th17	16.3372	20.9841	0.315859	0.968527
th.subtypes	CD4.EM.Th1	60.9842	55.1327	0.342713	0.968527
th.subtypes	CD4.CM.Th1.17	34.091	37.5433	0.383125	0.968527
th.subtypes	CD4.EMRA.Th9	55.7781	46.2329	0.394919	0.968527
th.subtypes	CD4.CM.Th9	26.9346	21.951	0.460147	0.968527
th.subtypes	CD8.EMRA.Th9	64.345	55.2633	0.476922	0.968527
th.subtypes	CD4.CM.Th2	26.856	23.826	0.490927	0.968527
th.subtypes	CD4.EMRA.Th17	9.97626	15.7383	0.493804	0.968527
th.subtypes	CD4.Naive.Th2	9.5045	18.5428	0.494042	0.968527
th.subtypes	CD4.CM.Th1	36.0537	38.1316	0.538478	0.968527
th.subtypes	CD8.EM.Th9	68.4833	61.3807	0.553377	0.968527
th.subtypes	CD4.EM.Th2	16.1693	13.8627	0.565649	0.968527
th.subtypes	CD4.Naive.Th1	8.1458	11.5303	0.578051	0.968527
th.subtypes	CD4.EM.Th9	24.9123	20.8939	0.578051	0.968527
th.subtypes	CD8.Naive.Th9	28.95	22.3334	0.579509	0.968527
th.subtypes	CD8.EM.Th1	55.1178	57.4371	0.681559	0.968527
th.subtypes	CD8.EM.Th1.17	24.233	28.0534	0.694985	0.968527
th.subtypes	CD8.EMRA.Th17	9.99667	16.9778	0.701615	0.968527
th.subtypes	CD8.EM.Th17	4.18709	6.45701	0.735759	0.968527
th.subtypes	CD8.Naive.Th2	10.8093	12.5727	0.749608	0.968527
th.subtypes	CD8.EMRA.Th2	10.657	11.1305	0.763476	0.968527
th.subtypes	CD4.CM.Th17	28.4354	27.5311	0.763481	0.968527
th.subtypes	CD4.EM.Th1.17	44.3946	43.0909	0.801098	0.968527
th.subtypes	CD4.EM.Th17	23.0484	24.4126	0.823734	0.968527
th.subtypes	CD4.EMRA.Th1.17	31.9748	30.2551	0.855867	0.968527
th.subtypes	CD8.CM.Th1	72.0421	71.3058	0.862453	0.968527
th.subtypes	CD8.Naive.Th17	16.4398	16.4792	0.889766	0.968527
th.subtypes	CD8.CM.Th9	15.4774	20.1248	0.891187	0.968527
th.subtypes	CD4.Naive.Th1.17	17.9258	20.2276	0.891204	0.968527
th.subtypes	CD8.CM.Th2	6.3955	8.29711	0.90563	0.968527
th.subtypes	CD8.CM.Th1.17	64.0539	62.7655	0.920101	0.968527
cd57	CD8.EMRA.CD57n.HLADRp	11.8783	11.7251	0.978176	0.978176
th.subtypes	CD8.EMRA.Th1	42.5304	42.6874	0.983984	0.992724
th.subtypes	CD8.EMRA.Th1.17	21.3078	21.3444	0.992724	0.992724

## Sheet: PLQSClusters-CombGender
	category	var	p.val	p.adj
1	global.l1	Bcells	0.484105	0.484105
2	global.l1	CD3neg	0.484105	0.484105
3	global.l1	NK.CD8p	0.484105	0.484105
4	global.l1	NK.CD8n	0.484105	0.484105
5	global.l1	gdT	0.484105	0.484105
6	global.l1	CD4T	0.484105	0.484105
7	global.l1	CD8T	0.484105	0.484105
8	global.l1	dnT	0.484105	0.484105
9	global.l1	Lymphocytes	0.484105	0.484105
10	global.l1	Monocytes	0.484105	0.484105
11	global.l1	Granulocytes	0.484105	0.484105
12	b.types	B.HLADRp.CXCR5p	0.484105	0.484105
13	b.types	B.HLADRp.CXCR5n	0.484105	0.484105
78	th.whole	CD4.Th1	0.484105	0.532598
79	th.whole	CD4.Th2	0.484105	0.532598
80	th.whole	CD4.Th9	0.484105	0.532598
81	th.whole	CD4.Th17	0.484105	0.532598
82	th.whole	CD4.Th1.17	0.484105	0.532598
83	th.whole	CD8.Th2	0.484105	0.532598
84	th.whole	CD8.Th9	0.484105	0.532598
86	th.whole	CD8.Th17	0.532598	0.532598
88	cxcr5	CD4.CM.CXCR5p	0.0820539	0.540767
89	cxcr5	CD8.EMRA.CXCR5p	0.427176	0.540767
90	cxcr5	CD8.EM.CXCR5p	0.467432	0.540767
91	cxcr5	CD8.Naive.CXCR5p	0.47631	0.540767
93	cxcr5	CD4.EM.CXCR5p	0.484105	0.540767
94	cxcr5	CD8.CM.CXCR5p	0.502869	0.540767
95	cxcr5	CD4.EMRA.CXCR5p	0.540767	0.540767
96	cd57	CD4.Naive.CD57p.HLADRp	0.449767	0.571145
97	cd57	CD4.EM.CD57p.HLADRp	0.463089	0.571145
98	cd57	CD8.EMRA.CD57p.HLADRp	0.471487	0.571145
99	cd57	CD8.CM.CD57p.HLADRp	0.476798	0.571145
100	cd57	CD8.EM.CD57p.HLADRp	0.48401	0.571145
101	cd57	CD4.EM.CD57n.HLADRp	0.484105	0.571145
102	cd57	CD4.CM.CD57n.HLADRp	0.484105	0.571145
103	cd57	CD8.Naive.CD57n.HLADRp	0.484105	0.571145
104	cd57	CD8.EMRA.CD57n.HLADRp	0.484105	0.571145
105	cd57	CD8.EM.CD57n.HLADRp	0.484105	0.571145
106	cd57	CD8.CM.CD57n.HLADRp	0.484105	0.571145
107	cd57	CD8.EMRA.CD57p.HLADRn	0.49721	0.571145
108	cd57	CD4.Naive.CD57p.HLADRn	0.499988	0.571145
109	cd57	CD8.EM.CD57p.HLADRn	0.50736	0.571145
110	cd57	CD4.Naive.CD57n.HLADRp	0.509817	0.571145
111	cd57	CD8.Naive.CD57p.HLADRp	0.51063	0.571145
112	cd57	CD4.CM.CD57p.HLADRp	0.510766	0.571145
113	cd57	CD4.CM.CD57p.HLADRn	0.520383	0.571145
115	cd57	CD4.EMRA.CD57n.HLADRp	0.523899	0.571145
116	cd57	CD8.Naive.CD57p.HLADRn	0.525233	0.571145
117	cd57	CD4.EM.CD57p.HLADRn	0.525511	0.571145
118	cd57	CD4.EMRA.CD57p.HLADRn	0.546312	0.571145
119	cd57	CD8.CM.CD57p.HLADRn	0.578516	0.578516
30	ccr6p	CD8.CM.CCR6n	0.466284	0.6212
31	ccr6p	CD4.Naive.CCR6n	0.484105	0.6212
32	ccr6p	CD4.EM.CCR6n	0.484105	0.6212
33	ccr6p	CD8.Naive.CCR6n	0.484105	0.6212
34	ccr6p	CD8.EMRA.CCR6n	0.484105	0.6212
35	ccr6p	CD8.EM.CCR6n	0.484105	0.6212
36	ccr6p	CD4.EMRA.CCR6n	0.54355	0.6212
22	tcell.subtypes	CD8.EM	0.163271	0.645473
23	tcell.subtypes	CD4.EMRA	0.484105	0.645473
24	tcell.subtypes	CD4.EM	0.484105	0.645473
25	tcell.subtypes	CD8.CM	0.484105	0.645473
26	tcell.subtypes	CD8.Naive	0.484105	0.645473
27	tcell.subtypes	CD8.EMRA	0.484105	0.645473
38	th.subtypes	CD4.CM.Th2	0.229316	0.65676
39	th.subtypes	CD4.EMRA.Th1	0.244479	0.65676
40	th.subtypes	CD4.CM.Th17	0.328876	0.65676
41	th.subtypes	CD8.EM.Th2	0.352039	0.65676
42	th.subtypes	CD8.EMRA.Th1.17	0.36646	0.65676
43	th.subtypes	CD8.EMRA.Th1	0.375868	0.65676
44	th.subtypes	CD8.Naive.Th17	0.416299	0.65676
45	th.subtypes	CD8.Naive.Th1.17	0.418931	0.65676
46	th.subtypes	CD8.EM.Th17	0.424535	0.65676
47	th.subtypes	CD8.EM.Th9	0.439715	0.65676
48	th.subtypes	CD8.EMRA.Th9	0.441866	0.65676
49	th.subtypes	CD8.CM.Th17	0.449597	0.65676
50	th.subtypes	CD8.EM.Th1.17	0.459156	0.65676
51	th.subtypes	CD8.CM.Th1	0.473336	0.65676
52	th.subtypes	CD4.Naive.Th1	0.484105	0.65676
53	th.subtypes	CD4.Naive.Th2	0.484105	0.65676
54	th.subtypes	CD4.EM.Th1	0.484105	0.65676
55	th.subtypes	CD4.EM.Th2	0.484105	0.65676
56	th.subtypes	CD8.Naive.Th1	0.484105	0.65676
57	th.subtypes	CD8.EM.Th1	0.484105	0.65676
58	th.subtypes	CD4.Naive.Th9	0.484105	0.65676
59	th.subtypes	CD4.CM.Th9	0.484105	0.65676
60	th.subtypes	CD4.EM.Th9	0.484105	0.65676
61	th.subtypes	CD4.EM.Th17	0.484105	0.65676
62	th.subtypes	CD4.EM.Th1.17	0.484105	0.65676
63	th.subtypes	CD8.Naive.Th9	0.48557	0.65676
64	th.subtypes	CD4.EMRA.Th2	0.488711	0.65676
65	th.subtypes	CD8.CM.Th2	0.493379	0.65676
66	th.subtypes	CD4.Naive.Th1.17	0.504361	0.65676
67	th.subtypes	CD8.CM.Th1.17	0.507903	0.65676
68	th.subtypes	CD4.EMRA.Th17	0.515707	0.65676
69	th.subtypes	CD8.EMRA.Th2	0.532598	0.65676
70	th.subtypes	CD8.Naive.Th2	0.541827	0.65676
71	th.subtypes	CD4.Naive.Th17	0.570759	0.671481
14	nk.types	NK.CD8.CD16p.CD57p	0.117281	0.714451
15	nk.types	NK.CD8.CD16n.CD57n	0.484105	0.714451
16	nk.types	NK.CD16n.CD57n	0.484105	0.714451
17	nk.types	NK.CD16p.CD57p	0.484105	0.714451
18	nk.types	NK.CD16n.CD57p	0.490591	0.714451
19	nk.types	NK.CD8.CD16n.CD57p	0.535839	0.714451
72	th.subtypes	CD8.CM.Th9	0.651897	0.737138
73	th.subtypes	CD4.EMRA.Th9	0.691453	0.737138
74	th.subtypes	CD8.EMRA.Th17	0.692334	0.737138
75	th.subtypes	CD4.CM.Th1.17	0.700281	0.737138
20	nk.types	NK.CD16p.CD57n	0.762262	0.790219
21	nk.types	NK.CD8.CD16p.CD57n	0.790219	0.790219
28	tcell.subtypes	CD4.CM	0.756908	0.865037
29	tcell.subtypes	CD4.Naive	0.897619	0.897619
76	th.subtypes	CD4.EMRA.Th1.17	0.875659	0.898112
77	th.subtypes	CD4.CM.Th1	0.942011	0.942011
37	ccr6p	CD4.CM.CCR6n	0.980518	0.980518
85	th.whole	CD8.Th1.17	0.509817	0.509817
87	th.whole	CD8.Th1	0.560524	0.560524
92	cxcr5	CD4.Naive.CXCR5p	0.484105	0.484105
114	cd57	CD4.EMRA.CD57p.HLADRp	0.523868	0.523868

## Sheet: PLQSClusters-Female
	category	var	p.val	p.adj
22	tcell.subtypes	CD8.CM	0.0054876	0.0439008
1	global.l1	CD4T	0.0296829	0.326512
2	global.l1	NK.CD8n	0.090762	0.474637
3	global.l1	Bcells	0.474637	0.474637
4	global.l1	CD3neg	0.474637	0.474637
5	global.l1	NK.CD8p	0.474637	0.474637
6	global.l1	gdT	0.474637	0.474637
7	global.l1	CD8T	0.474637	0.474637
8	global.l1	dnT	0.474637	0.474637
9	global.l1	Lymphocytes	0.474637	0.474637
10	global.l1	Monocytes	0.474637	0.474637
11	global.l1	Granulocytes	0.474637	0.474637
12	b.types	B.HLADRp.CXCR5p	0.474637	0.474637
13	b.types	B.HLADRp.CXCR5n	0.474637	0.474637
14	nk.types	NK.CD8.CD16p.CD57n	0.123114	0.526114
15	nk.types	NK.CD8.CD16n.CD57p	0.457473	0.526114
16	nk.types	NK.CD8.CD16n.CD57n	0.474637	0.526114
17	nk.types	NK.CD8.CD16p.CD57p	0.474637	0.526114
18	nk.types	NK.CD16n.CD57n	0.474637	0.526114
19	nk.types	NK.CD16p.CD57n	0.474637	0.526114
20	nk.types	NK.CD16p.CD57p	0.474637	0.526114
21	nk.types	NK.CD16n.CD57p	0.526114	0.526114
88	cxcr5	CD8.EMRA.CXCR5p	0.430791	0.529168
89	cxcr5	CD4.EMRA.CXCR5p	0.43704	0.529168
91	cxcr5	CD4.CM.CXCR5p	0.474637	0.529168
92	cxcr5	CD4.EM.CXCR5p	0.474637	0.529168
93	cxcr5	CD8.Naive.CXCR5p	0.474637	0.529168
94	cxcr5	CD8.EM.CXCR5p	0.50101	0.529168
95	cxcr5	CD8.CM.CXCR5p	0.529168	0.529168
30	ccr6p	CD4.Naive.CCR6n	0.474637	0.542442
31	ccr6p	CD4.EMRA.CCR6n	0.474637	0.542442
32	ccr6p	CD4.CM.CCR6n	0.474637	0.542442
33	ccr6p	CD8.Naive.CCR6n	0.474637	0.542442
34	ccr6p	CD8.EMRA.CCR6n	0.474637	0.542442
35	ccr6p	CD8.EM.CCR6n	0.474637	0.542442
36	ccr6p	CD8.CM.CCR6n	0.474637	0.542442
78	th.whole	CD4.Th1	0.474637	0.542442
79	th.whole	CD4.Th2	0.474637	0.542442
80	th.whole	CD4.Th9	0.474637	0.542442
81	th.whole	CD4.Th1.17	0.474637	0.542442
82	th.whole	CD8.Th2	0.474637	0.542442
83	th.whole	CD8.Th9	0.474637	0.542442
84	th.whole	CD8.Th17	0.474637	0.542442
96	cd57	CD4.Naive.CD57p.HLADRp	0.2744	0.57429
97	cd57	CD8.Naive.CD57p.HLADRn	0.372688	0.57429
98	cd57	CD4.EMRA.CD57p.HLADRp	0.386034	0.57429
99	cd57	CD8.Naive.CD57p.HLADRp	0.389528	0.57429
100	cd57	CD8.CM.CD57p.HLADRp	0.4338	0.57429
101	cd57	CD4.EMRA.CD57p.HLADRn	0.436541	0.57429
102	cd57	CD4.EM.CD57p.HLADRp	0.440636	0.57429
103	cd57	CD8.CM.CD57p.HLADRn	0.455124	0.57429
104	cd57	CD8.EM.CD57p.HLADRp	0.46163	0.57429
105	cd57	CD8.EMRA.CD57p.HLADRp	0.472755	0.57429
106	cd57	CD4.Naive.CD57p.HLADRn	0.474637	0.57429
107	cd57	CD4.EMRA.CD57n.HLADRp	0.474637	0.57429
108	cd57	CD4.EM.CD57n.HLADRp	0.474637	0.57429
109	cd57	CD4.CM.CD57n.HLADRp	0.474637	0.57429
110	cd57	CD8.Naive.CD57n.HLADRp	0.474637	0.57429
111	cd57	CD8.EMRA.CD57n.HLADRp	0.474637	0.57429
112	cd57	CD8.EMRA.CD57p.HLADRn	0.474637	0.57429
113	cd57	CD8.EM.CD57n.HLADRp	0.474637	0.57429
114	cd57	CD8.CM.CD57n.HLADRp	0.474637	0.57429
115	cd57	CD4.CM.CD57p.HLADRp	0.493329	0.57429
116	cd57	CD4.EM.CD57p.HLADRn	0.505523	0.57429
117	cd57	CD4.CM.CD57p.HLADRn	0.553163	0.57429
118	cd57	CD4.Naive.CD57n.HLADRp	0.559225	0.57429
119	cd57	CD8.EM.CD57p.HLADRn	0.57429	0.57429
86	th.whole	CD4.Th17	0.586599	0.586599
38	th.subtypes	CD4.Naive.Th1.17	0.0651752	0.606752
39	th.subtypes	CD8.EMRA.Th9	0.0985304	0.606752
40	th.subtypes	CD4.Naive.Th17	0.115921	0.606752
41	th.subtypes	CD4.CM.Th17	0.142787	0.606752
42	th.subtypes	CD4.EM.Th2	0.149998	0.606752
43	th.subtypes	CD4.EMRA.Th9	0.307247	0.606752
44	th.subtypes	CD4.Naive.Th9	0.333218	0.606752
45	th.subtypes	CD4.EM.Th1.17	0.333872	0.606752
46	th.subtypes	CD4.EMRA.Th17	0.342975	0.606752
47	th.subtypes	CD8.EMRA.Th1.17	0.373714	0.606752
48	th.subtypes	CD4.EM.Th1	0.375284	0.606752
49	th.subtypes	CD8.Naive.Th1.17	0.385159	0.606752
50	th.subtypes	CD8.EM.Th17	0.38984	0.606752
51	th.subtypes	CD8.EM.Th2	0.400883	0.606752
52	th.subtypes	CD8.CM.Th17	0.401228	0.606752
53	th.subtypes	CD4.EMRA.Th2	0.410314	0.606752
54	th.subtypes	CD8.CM.Th2	0.410314	0.606752
55	th.subtypes	CD8.EM.Th1.17	0.428188	0.606752
56	th.subtypes	CD8.Naive.Th2	0.445364	0.606752
57	th.subtypes	CD4.EMRA.Th1	0.450091	0.606752
58	th.subtypes	CD8.Naive.Th17	0.472799	0.606752
59	th.subtypes	CD4.Naive.Th1	0.474637	0.606752
60	th.subtypes	CD4.Naive.Th2	0.474637	0.606752
61	th.subtypes	CD4.CM.Th2	0.474637	0.606752
62	th.subtypes	CD8.CM.Th1	0.474637	0.606752
63	th.subtypes	CD8.EM.Th1	0.474637	0.606752
64	th.subtypes	CD8.EMRA.Th2	0.474637	0.606752
65	th.subtypes	CD4.CM.Th9	0.474637	0.606752
66	th.subtypes	CD4.CM.Th1.17	0.474637	0.606752
67	th.subtypes	CD4.EM.Th9	0.474637	0.606752
68	th.subtypes	CD8.EM.Th9	0.474637	0.606752
69	th.subtypes	CD8.CM.Th9	0.488845	0.606752
70	th.subtypes	CD8.EMRA.Th17	0.513096	0.606752
71	th.subtypes	CD8.CM.Th1.17	0.515739	0.606752
72	th.subtypes	CD4.CM.Th1	0.532703	0.608803
23	tcell.subtypes	CD8.EM	0.250694	0.632849
24	tcell.subtypes	CD4.EMRA	0.474637	0.632849
25	tcell.subtypes	CD4.EM	0.474637	0.632849
26	tcell.subtypes	CD8.Naive	0.474637	0.632849
27	tcell.subtypes	CD8.EMRA	0.474637	0.632849
73	th.subtypes	CD8.Naive.Th9	0.615366	0.68374
37	ccr6p	CD4.EM.CCR6n	0.762591	0.762591
74	th.subtypes	CD4.EMRA.Th1.17	0.709356	0.766871
75	th.subtypes	CD8.Naive.Th1	0.746781	0.786085
28	tcell.subtypes	CD4.Naive	0.759098	0.848298
29	tcell.subtypes	CD4.CM	0.848298	0.848298
76	th.subtypes	CD4.EM.Th17	0.903429	0.91522
77	th.subtypes	CD8.EMRA.Th1	0.91522	0.91522
85	th.whole	CD8.Th1.17	0.474637	0.474637
87	th.whole	CD8.Th1	0.948016	0.948016
90	cxcr5	CD4.Naive.CXCR5p	0.474637	0.474637

## Sheet: PLQSClusters-Male
	category	var	p.val	p.adj
12	b.types	B.HLADRp.CXCR5p	0.478838	0.478838
13	b.types	B.HLADRp.CXCR5n	0.478838	0.478838
79	th.whole	CD4.Th1	0.478838	0.539366
80	th.whole	CD4.Th2	0.478838	0.539366
81	th.whole	CD4.Th9	0.478838	0.539366
82	th.whole	CD4.Th17	0.478838	0.539366
83	th.whole	CD4.Th1.17	0.478838	0.539366
84	th.whole	CD8.Th2	0.478838	0.539366
85	th.whole	CD8.Th9	0.478838	0.539366
87	th.whole	CD8.Th17	0.539366	0.539366
96	cd57	CD8.EMRA.CD57p.HLADRn	0.0400799	0.540081
97	cd57	CD8.Naive.CD57p.HLADRn	0.350422	0.540081
98	cd57	CD8.CM.CD57p.HLADRp	0.440755	0.540081
99	cd57	CD8.Naive.CD57p.HLADRp	0.445651	0.540081
100	cd57	CD4.EM.CD57p.HLADRp	0.454603	0.540081
101	cd57	CD4.EMRA.CD57p.HLADRn	0.455609	0.540081
102	cd57	CD4.EMRA.CD57p.HLADRp	0.458212	0.540081
103	cd57	CD4.CM.CD57p.HLADRn	0.472754	0.540081
104	cd57	CD4.Naive.CD57n.HLADRp	0.478838	0.540081
105	cd57	CD4.EM.CD57n.HLADRp	0.478838	0.540081
106	cd57	CD4.CM.CD57n.HLADRp	0.478838	0.540081
107	cd57	CD8.Naive.CD57n.HLADRp	0.478838	0.540081
108	cd57	CD8.EMRA.CD57p.HLADRp	0.478838	0.540081
109	cd57	CD8.EMRA.CD57n.HLADRp	0.478838	0.540081
110	cd57	CD8.EM.CD57p.HLADRp	0.478838	0.540081
111	cd57	CD8.EM.CD57n.HLADRp	0.478838	0.540081
112	cd57	CD8.EM.CD57p.HLADRn	0.478838	0.540081
113	cd57	CD8.CM.CD57n.HLADRp	0.478838	0.540081
114	cd57	CD4.CM.CD57p.HLADRp	0.479405	0.540081
115	cd57	CD8.CM.CD57p.HLADRn	0.48709	0.540081
116	cd57	CD4.Naive.CD57p.HLADRn	0.491584	0.540081
117	cd57	CD4.EM.CD57p.HLADRn	0.512641	0.540081
118	cd57	CD4.Naive.CD57p.HLADRp	0.521057	0.540081
119	cd57	CD4.EMRA.CD57n.HLADRp	0.540081	0.540081
38	th.subtypes	CD8.EMRA.Th1	0.0265636	0.547158
39	th.subtypes	CD8.Naive.Th1.17	0.031603	0.547158
40	th.subtypes	CD4.EMRA.Th9	0.0502175	0.547158
41	th.subtypes	CD8.EMRA.Th9	0.0547158	0.547158
22	tcell.subtypes	CD8.Naive	0.466842	0.564216
23	tcell.subtypes	CD4.Naive	0.478838	0.564216
24	tcell.subtypes	CD4.EMRA	0.478838	0.564216
25	tcell.subtypes	CD4.EM	0.478838	0.564216
26	tcell.subtypes	CD8.CM	0.478838	0.564216
27	tcell.subtypes	CD8.EMRA	0.478838	0.564216
28	tcell.subtypes	CD8.EM	0.493689	0.564216
88	cxcr5	CD4.CM.CXCR5p	0.26901	0.576349
89	cxcr5	CD8.CM.CXCR5p	0.394547	0.576349
91	cxcr5	CD4.EM.CXCR5p	0.478838	0.576349
92	cxcr5	CD8.EM.CXCR5p	0.478838	0.576349
93	cxcr5	CD8.Naive.CXCR5p	0.479396	0.576349
94	cxcr5	CD8.EMRA.CXCR5p	0.494013	0.576349
95	cxcr5	CD4.EMRA.CXCR5p	0.578176	0.578176
1	global.l1	CD4T	0.13035	0.585247
2	global.l1	Bcells	0.478838	0.585247
3	global.l1	CD3neg	0.478838	0.585247
4	global.l1	NK.CD8p	0.478838	0.585247
5	global.l1	NK.CD8n	0.478838	0.585247
6	global.l1	gdT	0.478838	0.585247
7	global.l1	CD8T	0.478838	0.585247
8	global.l1	dnT	0.478838	0.585247
9	global.l1	Monocytes	0.478838	0.585247
14	nk.types	NK.CD8.CD16p.CD57p	0.352158	0.607033
15	nk.types	NK.CD8.CD16n.CD57n	0.478838	0.607033
16	nk.types	NK.CD16n.CD57n	0.478838	0.607033
17	nk.types	NK.CD16p.CD57n	0.478838	0.607033
18	nk.types	NK.CD16p.CD57p	0.478838	0.607033
19	nk.types	NK.CD16n.CD57p	0.483739	0.607033
20	nk.types	NK.CD8.CD16n.CD57p	0.531154	0.607033
30	ccr6p	CD4.Naive.CCR6n	0.478838	0.617235
31	ccr6p	CD4.EM.CCR6n	0.478838	0.617235
32	ccr6p	CD4.CM.CCR6n	0.478838	0.617235
33	ccr6p	CD8.Naive.CCR6n	0.478838	0.617235
34	ccr6p	CD8.EMRA.CCR6n	0.478838	0.617235
35	ccr6p	CD8.EM.CCR6n	0.478838	0.617235
36	ccr6p	CD4.EMRA.CCR6n	0.540081	0.617235
42	th.subtypes	CD4.Naive.Th9	0.134584	0.6849
43	th.subtypes	CD8.CM.Th1.17	0.260079	0.6849
44	th.subtypes	CD4.Naive.Th17	0.364998	0.6849
45	th.subtypes	CD4.CM.Th2	0.392539	0.6849
46	th.subtypes	CD8.EM.Th2	0.411349	0.6849
47	th.subtypes	CD4.Naive.Th1.17	0.439368	0.6849
48	th.subtypes	CD8.EMRA.Th1.17	0.44592	0.6849
49	th.subtypes	CD8.Naive.Th17	0.454178	0.6849
50	th.subtypes	CD4.EM.Th1.17	0.459632	0.6849
51	th.subtypes	CD8.Naive.Th9	0.474228	0.6849
52	th.subtypes	CD4.Naive.Th1	0.478838	0.6849
53	th.subtypes	CD4.Naive.Th2	0.478838	0.6849
54	th.subtypes	CD4.EM.Th1	0.478838	0.6849
55	th.subtypes	CD4.EMRA.Th1	0.478838	0.6849
56	th.subtypes	CD8.CM.Th1	0.478838	0.6849
57	th.subtypes	CD8.EM.Th1	0.478838	0.6849
58	th.subtypes	CD4.CM.Th9	0.478838	0.6849
59	th.subtypes	CD4.CM.Th17	0.478838	0.6849
60	th.subtypes	CD4.CM.Th1.17	0.478838	0.6849
61	th.subtypes	CD4.EM.Th9	0.478838	0.6849
62	th.subtypes	CD8.EM.Th9	0.478838	0.6849
63	th.subtypes	CD8.EM.Th1.17	0.478838	0.6849
64	th.subtypes	CD8.CM.Th17	0.52292	0.6849
65	th.subtypes	CD4.EMRA.Th2	0.537912	0.6849
66	th.subtypes	CD8.CM.Th2	0.539227	0.6849
67	th.subtypes	CD8.Naive.Th2	0.539366	0.6849
68	th.subtypes	CD8.EMRA.Th2	0.539366	0.6849
69	th.subtypes	CD8.EMRA.Th17	0.552639	0.6849
70	th.subtypes	CD8.EM.Th17	0.570229	0.6849
71	th.subtypes	CD4.EMRA.Th17	0.582165	0.6849
72	th.subtypes	CD8.CM.Th9	0.599446	0.685081
73	th.subtypes	CD4.EMRA.Th1.17	0.663791	0.737545
29	tcell.subtypes	CD4.CM	0.740573	0.740573
74	th.subtypes	CD8.Naive.Th1	0.690507	0.746494
21	nk.types	NK.CD8.CD16p.CD57n	0.792883	0.792883
75	th.subtypes	CD4.EM.Th2	0.819584	0.86272
76	th.subtypes	CD4.CM.Th1	0.908633	0.931932
37	ccr6p	CD8.CM.CCR6n	0.954643	0.954643
77	th.subtypes	CD4.EM.Th17	0.97617	0.97617
10	global.l1	Lymphocytes	0.945412	0.98191
11	global.l1	Granulocytes	0.98191	0.98191
78	th.whole	CD8.Th1	0.135689	0.135689
86	th.whole	CD8.Th1.17	0.478838	0.478838
90	cxcr5	CD4.Naive.CXCR5p	0.478838	0.478838
