# Supplementary material for: Aberrant T-cell phenotypes in a cohort of patients with post-treatment Lyme disease
Source: Front Immunol. 2025 Jul 9;16:1607619. doi: 10.3389/fimmu.2025.1607619 (PMC12283721; doi:10.3389/fimmu.2025.1607619)
Supplement: Supplementary file 7 [file Table7.xlsx]

## Sheet: Factor-Definitions
Parameter	Definition	Composite Symptoms (Rebman, Yang, Aucott 2021 BMJOpen)
fc	Fatigue/Cognitive factor score	Difficulty focusing; Memory changes; Difficulty finding words; Fatigue
oc	Ocular disequilibrium factor score	Double vision; Dizziness; Visual Clarity; Nausea; Photophobia; Vomiting
fin	Infection-type factor score	Chills;Fever;Sweats;Difficulty sleeping
pn	Musculoskeletal pain factor score	Joint pain; muscle pain; joint swelling
ne	Neurologic factor score	Paresthesia (face/scalp); Fasciculation; Paresthesia (hands/feet); Neck pain; Tinnitus
mo	Mood-related factor score	Depression;Anxiety;Difficulty breathing; Irratibility; Heart Palpitations

## Sheet: FlowCorrelations
	category	gate	factor	cor	p.val	p.adj
14	global.l1	NK.CD8p	oc	-0.295309	0.000188985	0.012473
17	global.l1	NK.CD8p	pn	-0.253732	0.00119902	0.0263783
20	global.l1	NK.CD8n	oc	-0.262784	0.000821605	0.0263783
36	global.l1	CD4T	ne	0.246445	0.00161011	0.0265669
22	global.l1	NK.CD8n	mo	-0.226561	0.00345094	0.0337438
47	global.l1	dnT	pn	0.226971	0.00339925	0.0337438
58	global.l1	Monocytes	mo	-0.225571	0.00357889	0.0337438
527	cxcr5	CD4.Naive.CXCR5p	pn	0.207601	0.00675277	0.0405166
13	global.l1	NK.CD8p	fc	-0.212615	0.00568361	0.0468898
19	global.l1	NK.CD8n	fc	-0.196866	0.00964724	0.0707465
526	cxcr5	CD4.Naive.CXCR5p	mo	0.166944	0.02393	0.0717899
56	global.l1	Monocytes	oc	-0.192162	0.0112211	0.0740592
582	cd57	CD4.Naive.CD57n.HLADRp	ne	-0.242088	0.00191277	0.0782539
597	cd57	CD4.EMRA.CD57n.HLADRp	fin	-0.242049	0.00191571	0.0782539
614	cd57	CD4.EM.CD57n.HLADRp	oc	-0.216093	0.00503224	0.0782539
615	cd57	CD4.EM.CD57n.HLADRp	fin	-0.230538	0.00297739	0.0782539
633	cd57	CD4.CM.CD57n.HLADRp	fin	-0.256884	0.00105269	0.0782539
634	cd57	CD4.CM.CD57n.HLADRp	mo	-0.216235	0.0050071	0.0782539
645	cd57	CD8.Naive.CD57p.HLADRp	fin	-0.225069	0.00364523	0.0782539
648	cd57	CD8.Naive.CD57p.HLADRp	ne	-0.215694	0.00510352	0.0782539
702	cd57	CD8.CM.CD57p.HLADRp	ne	-0.229667	0.00307581	0.0782539
632	cd57	CD4.CM.CD57n.HLADRp	oc	-0.210987	0.0060132	0.0829821
49	global.l1	Lymphocytes	fc	0.182335	0.0152319	0.0913913
708	cd57	CD8.CM.CD57n.HLADRp	ne	-0.202219	0.00809196	0.101517
15	global.l1	NK.CD8p	fin	-0.172637	0.020324	0.111782
205	ccr6p	CD8.EMRA.CCR6n	fc	-0.236599	0.00236643	0.113589
32	global.l1	CD4T	oc	0.168226	0.0230748	0.116088
45	global.l1	dnT	fin	0.16593	0.0246247	0.116088
636	cd57	CD4.CM.CD57n.HLADRp	ne	-0.189421	0.0122359	0.129889
705	cd57	CD8.CM.CD57n.HLADRp	fin	-0.189681	0.0121366	0.129889
600	cd57	CD4.EMRA.CD57n.HLADRp	ne	-0.186119	0.0135626	0.13132
654	cd57	CD8.Naive.CD57n.HLADRp	ne	-0.184461	0.0142739	0.13132
35	global.l1	CD4T	pn	0.157928	0.0307176	0.135157
599	cd57	CD4.EMRA.CD57n.HLADRp	pn	-0.180827	0.0159439	0.137516
517	th.whole	CD8.Th1.17	fc	0.141569	0.0470147	0.141044
519	th.whole	CD8.Th1.17	fin	0.150121	0.0378002	0.141044
10	global.l1	CD3neg	mo	0.149745	0.038172	0.142894
16	global.l1	NK.CD8p	mo	-0.151178	0.0367702	0.142894
61	global.l1	Granulocytes	fc	-0.148947	0.0389712	0.142894
617	cd57	CD4.EM.CD57n.HLADRp	pn	-0.175406	0.0187421	0.142998
696	cd57	CD8.EM.CD57p.HLADRn	ne	-0.173914	0.019581	0.142998
699	cd57	CD8.CM.CD57p.HLADRp	fin	-0.173728	0.0196881	0.142998
630	cd57	CD4.CM.CD57p.HLADRp	ne	-0.171089	0.0212562	0.143129
684	cd57	CD8.EM.CD57p.HLADRp	ne	-0.170243	0.0217805	0.143129
698	cd57	CD8.CM.CD57p.HLADRp	oc	-0.166779	0.024042	0.150809
174	tcell.subtypes	CD8.EM	ne	-0.22716	0.00337564	0.162031
26	global.l1	gdT	oc	0.141849	0.0466869	0.162176
581	cd57	CD4.Naive.CD57n.HLADRp	pn	-0.158645	0.0301257	0.173223
714	cd57	CD8.CM.CD57p.HLADRn	ne	-0.158988	0.0298455	0.173223
18	global.l1	NK.CD8p	ne	-0.13476	0.0555554	0.177778
50	global.l1	Lymphocytes	oc	0.13401	0.0565659	0.177778
199	ccr6p	CD8.Naive.CCR6n	fc	-0.204438	0.00751403	0.180337
522	th.whole	CD8.Th1.17	ne	0.111797	0.0934445	0.186889
579	cd57	CD4.Naive.CD57n.HLADRp	fin	-0.147268	0.0406967	0.188238
609	cd57	CD4.EM.CD57p.HLADRp	fin	-0.153952	0.0341756	0.188238
616	cd57	CD4.EM.CD57n.HLADRp	mo	-0.14436	0.0438295	0.188238
618	cd57	CD4.EM.CD57n.HLADRp	ne	-0.152063	0.0359257	0.188238
626	cd57	CD4.CM.CD57p.HLADRp	oc	-0.147398	0.0405604	0.188238
627	cd57	CD4.CM.CD57p.HLADRp	fin	-0.143304	0.0450135	0.188238
635	cd57	CD4.CM.CD57n.HLADRp	pn	-0.146943	0.0410377	0.188238
681	cd57	CD8.EM.CD57p.HLADRp	fin	-0.143557	0.0447275	0.188238
706	cd57	CD8.CM.CD57n.HLADRp	mo	-0.143404	0.0449006	0.188238
42	global.l1	CD8T	ne	0.12617	0.0680049	0.190276
55	global.l1	Monocytes	fc	-0.128283	0.0647611	0.190276
60	global.l1	Monocytes	ne	-0.125417	0.0691912	0.190276
537	cxcr5	CD4.CM.CXCR5p	fin	0.185686	0.0137452	0.203447
538	cxcr5	CD4.CM.CXCR5p	mo	0.197506	0.00944866	0.203447
552	cxcr5	CD8.Naive.CXCR5p	ne	-0.183876	0.0145319	0.203447
576	cd57	CD4.Naive.CD57p.HLADRp	ne	-0.138545	0.0506693	0.205658
44	global.l1	dnT	oc	0.118209	0.0813487	0.21476
536	cxcr5	CD4.CM.CXCR5p	oc	0.171733	0.0208644	0.219076
499	th.whole	CD8.Th2	fc	-0.218707	0.00458691	0.220172
52	global.l1	Lymphocytes	mo	0.114318	0.0885404	0.224756
24	global.l1	NK.CD8n	ne	-0.110486	0.0960706	0.227538
62	global.l1	Granulocytes	oc	-0.110259	0.0965312	0.227538
186	ccr6p	CD4.EMRA.CCR6n	ne	0.184335	0.0143288	0.22926
666	cd57	CD8.EMRA.CD57p.HLADRp	ne	-0.132739	0.0583116	0.229914
498	th.whole	CD8.Th1	ne	0.14783	0.0401128	0.240677
704	cd57	CD8.CM.CD57n.HLADRp	oc	-0.128647	0.0642142	0.246154
610	cd57	CD4.EM.CD57p.HLADRp	mo	-0.125405	0.0692091	0.251892
631	cd57	CD4.CM.CD57n.HLADRp	fc	-0.125309	0.0693616	0.251892
596	cd57	CD4.EMRA.CD57n.HLADRp	oc	-0.122816	0.0734073	0.259749
524	cxcr5	CD4.Naive.CXCR5p	oc	0.0865191	0.153834	0.267041
525	cxcr5	CD4.Naive.CXCR5p	fin	0.0783005	0.178027	0.267041
528	cxcr5	CD4.Naive.CXCR5p	ne	-0.0646697	0.223068	0.267682
38	global.l1	CD8T	oc	0.0948429	0.131635	0.283255
40	global.l1	CD8T	mo	-0.0941666	0.133352	0.283255
41	global.l1	CD8T	pn	0.0926917	0.137151	0.283255
63	global.l1	Granulocytes	fin	-0.0926205	0.137336	0.283255
647	cd57	CD8.Naive.CD57p.HLADRp	pn	-0.117574	0.0824913	0.284595
613	cd57	CD4.EM.CD57n.HLADRp	fc	-0.116375	0.0846822	0.285028
64	global.l1	Granulocytes	mo	-0.0905569	0.142777	0.285553
574	cd57	CD4.Naive.CD57p.HLADRp	mo	-0.114582	0.0880382	0.289268
590	cd57	CD4.EMRA.CD57p.HLADRp	oc	-0.0756969	0.186161	0.293885
591	cd57	CD4.EMRA.CD57p.HLADRp	fin	-0.108751	0.0996311	0.293885
592	cd57	CD4.EMRA.CD57p.HLADRp	mo	-0.118007	0.0817104	0.293885
593	cd57	CD4.EMRA.CD57p.HLADRp	pn	-0.0693063	0.207072	0.293885
594	cd57	CD4.EMRA.CD57p.HLADRp	ne	-0.0586321	0.244904	0.293885
595	cd57	CD4.EMRA.CD57n.HLADRp	fc	-0.107146	0.103006	0.302444
598	cd57	CD4.EMRA.CD57n.HLADRp	mo	-0.107729	0.101771	0.302444
660	cd57	CD8.Naive.CD57p.HLADRn	ne	-0.107831	0.101556	0.302444
663	cd57	CD8.EMRA.CD57p.HLADRp	fin	-0.108847	0.0994306	0.302444
678	cd57	CD8.EMRA.CD57p.HLADRn	ne	-0.108425	0.100309	0.302444
685	cd57	CD8.EM.CD57n.HLADRp	fc	-0.103903	0.110077	0.303813
690	cd57	CD8.EM.CD57n.HLADRp	ne	-0.104092	0.109656	0.303813
693	cd57	CD8.EM.CD57p.HLADRn	fin	-0.10529	0.107011	0.303813
573	cd57	CD4.Naive.CD57p.HLADRp	fin	-0.102821	0.112511	0.304441
51	global.l1	Lymphocytes	fin	0.0853211	0.15722	0.305192
572	cd57	CD4.Naive.CD57p.HLADRp	oc	-0.100359	0.11819	0.312095
653	cd57	CD8.Naive.CD57n.HLADRp	pn	-0.0987249	0.122069	0.312095
703	cd57	CD8.CM.CD57n.HLADRp	fc	-0.098702	0.122124	0.312095
264	th.subtypes	CD4.EMRA.Th1	ne	0.236309	0.00239296	0.312579
277	th.subtypes	CD8.Naive.Th2	fc	-0.223811	0.00381655	0.312579
397	th.subtypes	CD8.Naive.Th17	fc	-0.215871	0.00520966	0.312579
453	th.subtypes	CD8.EM.Th17	fin	-0.216486	0.00496301	0.312579
34	global.l1	CD4T	mo	-0.0789712	0.175969	0.331827
180	ccr6p	CD4.Naive.CCR6n	ne	0.157596	0.0309946	0.334648
198	ccr6p	CD4.CM.CCR6n	ne	0.150589	0.0373419	0.334648
211	ccr6p	CD8.EM.CCR6n	fc	-0.146195	0.041831	0.334648
712	cd57	CD8.CM.CD57p.HLADRn	mo	0.0931286	0.136018	0.341282
604	cd57	CD4.EMRA.CD57p.HLADRn	mo	-0.0893308	0.146077	0.343845
607	cd57	CD4.EM.CD57p.HLADRp	fc	0.0911415	0.141221	0.343845
665	cd57	CD8.EMRA.CD57p.HLADRp	pn	-0.0889887	0.147006	0.343845
683	cd57	CD8.EM.CD57p.HLADRp	pn	-0.0905095	0.142903	0.343845
520	th.whole	CD8.Th1.17	mo	0.0620327	0.232467	0.348701
197	ccr6p	CD4.CM.CCR6n	pn	-0.137936	0.0514313	0.352671
623	cd57	CD4.EM.CD57p.HLADRn	pn	0.0859914	0.15532	0.357235
549	cxcr5	CD8.Naive.CXCR5p	fin	-0.144968	0.0431584	0.362531
236	th.subtypes	CD4.CM.Th1	oc	0.180126	0.0162845	0.375012
252	th.subtypes	CD4.EM.Th1	ne	0.178325	0.017188	0.375012
271	th.subtypes	CD8.Naive.Th1	fc	0.191471	0.0114696	0.375012
276	th.subtypes	CD8.Naive.Th1	ne	0.180933	0.0158931	0.375012
303	th.subtypes	CD8.EM.Th2	fin	-0.187691	0.0129164	0.375012
433	th.subtypes	CD8.CM.Th17	fc	-0.182352	0.0155269	0.375012
435	th.subtypes	CD8.CM.Th17	fin	-0.187931	0.0130894	0.375012
578	cd57	CD4.Naive.CD57n.HLADRp	oc	-0.0733699	0.193621	0.379667
580	cd57	CD4.Naive.CD57n.HLADRp	mo	-0.0719741	0.198181	0.379667
585	cd57	CD4.Naive.CD57p.HLADRn	fin	-0.0675192	0.213156	0.379667
586	cd57	CD4.Naive.CD57p.HLADRn	mo	-0.0702215	0.203996	0.379667
605	cd57	CD4.EMRA.CD57p.HLADRn	pn	0.0740076	0.191559	0.379667
608	cd57	CD4.EM.CD57p.HLADRp	oc	-0.0708599	0.201866	0.379667
629	cd57	CD4.CM.CD57p.HLADRp	pn	-0.0790388	0.175762	0.379667
642	cd57	CD4.CM.CD57p.HLADRn	ne	-0.068627	0.209373	0.379667
644	cd57	CD8.Naive.CD57p.HLADRp	oc	-0.070504	0.203051	0.379667
657	cd57	CD8.Naive.CD57p.HLADRn	fin	-0.0730805	0.194561	0.379667
662	cd57	CD8.EMRA.CD57p.HLADRp	oc	-0.0688627	0.208573	0.379667
664	cd57	CD8.EMRA.CD57p.HLADRp	mo	-0.0684322	0.210035	0.379667
671	cd57	CD8.EMRA.CD57n.HLADRp	pn	-0.0648885	0.222298	0.379667
672	cd57	CD8.EMRA.CD57n.HLADRp	ne	-0.0656368	0.219675	0.379667
673	cd57	CD8.EMRA.CD57p.HLADRn	fc	-0.0653015	0.220848	0.379667
675	cd57	CD8.EMRA.CD57p.HLADRn	fin	-0.0691024	0.207761	0.379667
676	cd57	CD8.EMRA.CD57p.HLADRn	mo	-0.0716771	0.199159	0.379667
680	cd57	CD8.EM.CD57p.HLADRp	oc	-0.0685772	0.209542	0.379667
682	cd57	CD8.EM.CD57p.HLADRp	mo	-0.0647321	0.222848	0.379667
688	cd57	CD8.EM.CD57n.HLADRp	mo	-0.0812779	0.169002	0.379667
707	cd57	CD8.CM.CD57n.HLADRp	pn	-0.0774263	0.180734	0.379667
655	cd57	CD8.Naive.CD57p.HLADRn	fc	0.0626518	0.230241	0.382972
709	cd57	CD8.CM.CD57p.HLADRn	fc	0.0626248	0.230338	0.382972
628	cd57	CD4.CM.CD57p.HLADRp	mo	-0.0617785	0.233385	0.383418
643	cd57	CD8.Naive.CD57p.HLADRp	fc	0.0604165	0.238334	0.385925
701	cd57	CD8.CM.CD57p.HLADRp	pn	-0.0598242	0.240504	0.385925
59	global.l1	Monocytes	pn	-0.0682896	0.210521	0.385955
79	nk.types	NK.CD8.CD16n.CD57n	fc	-0.0834477	0.162611	0.387694
85	nk.types	NK.CD8.CD16p.CD57n	fc	0.101267	0.116073	0.387694
87	nk.types	NK.CD8.CD16p.CD57n	fin	0.121647	0.0753637	0.387694
89	nk.types	NK.CD8.CD16p.CD57n	pn	0.116944	0.0836371	0.387694
92	nk.types	NK.CD8.CD16p.CD57p	oc	-0.124551	0.0705739	0.387694
93	nk.types	NK.CD8.CD16p.CD57p	fin	-0.08948	0.145672	0.387694
95	nk.types	NK.CD8.CD16p.CD57p	pn	-0.135538	0.0545225	0.387694
96	nk.types	NK.CD8.CD16p.CD57p	ne	-0.109148	0.0988075	0.387694
97	nk.types	NK.CD8.CD16n.CD57p	fc	-0.1771	0.0178268	0.387694
99	nk.types	NK.CD8.CD16n.CD57p	fin	-0.105834	0.105826	0.387694
104	nk.types	NK.CD16n.CD57n	oc	0.0922409	0.138326	0.387694
105	nk.types	NK.CD16n.CD57n	fin	-0.0955537	0.129846	0.387694
108	nk.types	NK.CD16n.CD57n	ne	0.100068	0.118875	0.387694
109	nk.types	NK.CD16p.CD57n	fc	0.0810721	0.169616	0.387694
111	nk.types	NK.CD16p.CD57n	fin	0.145063	0.043055	0.387694
113	nk.types	NK.CD16p.CD57n	pn	0.0859918	0.155319	0.387694
115	nk.types	NK.CD16p.CD57p	fc	-0.101654	0.115178	0.387694
116	nk.types	NK.CD16p.CD57p	oc	-0.110805	0.0954266	0.387694
119	nk.types	NK.CD16p.CD57p	pn	-0.0985447	0.122502	0.387694
120	nk.types	NK.CD16p.CD57p	ne	-0.159008	0.0298293	0.387694
123	nk.types	NK.CD16n.CD57p	fin	-0.10964	0.0977942	0.387694
638	cd57	CD4.CM.CD57p.HLADRn	oc	0.0581111	0.24684	0.391539
270	th.subtypes	CD4.EMRA.Th2	ne	-0.169426	0.0222972	0.391881
300	th.subtypes	CD8.EM.Th1	ne	0.172578	0.0203588	0.391881
312	th.subtypes	CD8.EMRA.Th1	ne	0.168554	0.0228597	0.391881
21	global.l1	NK.CD8n	fin	-0.0638639	0.225918	0.392383
37	global.l1	CD8T	fc	0.0648861	0.222306	0.392383
622	cd57	CD4.EM.CD57p.HLADRn	mo	-0.05597	0.254881	0.394642
668	cd57	CD8.EMRA.CD57n.HLADRp	oc	-0.0558867	0.255197	0.394642
689	cd57	CD8.EM.CD57n.HLADRp	pn	-0.0553132	0.257375	0.394642
30	global.l1	gdT	ne	0.0617315	0.233555	0.395247
6	global.l1	Bcells	ne	-0.059115	0.243117	0.401142
545	cxcr5	CD4.EM.CXCR5p	pn	0.133382	0.0574229	0.40196
529	cxcr5	CD4.EMRA.CXCR5p	fc	0.0704126	0.203357	0.403563
530	cxcr5	CD4.EMRA.CXCR5p	oc	0.0710349	0.201284	0.403563
533	cxcr5	CD4.EMRA.CXCR5p	pn	0.0953566	0.130341	0.403563
534	cxcr5	CD4.EMRA.CXCR5p	ne	-0.0650878	0.221598	0.403563
535	cxcr5	CD4.CM.CXCR5p	fc	0.0869703	0.152572	0.403563
539	cxcr5	CD4.CM.CXCR5p	pn	0.114331	0.088515	0.403563
541	cxcr5	CD4.EM.CXCR5p	fc	0.0641652	0.224849	0.403563
542	cxcr5	CD4.EM.CXCR5p	oc	0.0741117	0.191224	0.403563
543	cxcr5	CD4.EM.CXCR5p	fin	0.0532573	0.26526	0.403563
544	cxcr5	CD4.EM.CXCR5p	mo	0.0778872	0.179304	0.403563
546	cxcr5	CD4.EM.CXCR5p	ne	0.0665867	0.216372	0.403563
548	cxcr5	CD8.Naive.CXCR5p	oc	-0.0833387	0.162928	0.403563
551	cxcr5	CD8.Naive.CXCR5p	pn	-0.0480053	0.285941	0.403563
553	cxcr5	CD8.EMRA.CXCR5p	fc	0.102771	0.112624	0.403563
554	cxcr5	CD8.EMRA.CXCR5p	oc	0.0529726	0.266362	0.403563
556	cxcr5	CD8.EMRA.CXCR5p	mo	0.047428	0.288259	0.403563
558	cxcr5	CD8.EMRA.CXCR5p	ne	-0.0539502	0.262589	0.403563
561	cxcr5	CD8.CM.CXCR5p	fin	-0.0497697	0.278909	0.403563
563	cxcr5	CD8.CM.CXCR5p	pn	0.0877938	0.150285	0.403563
564	cxcr5	CD8.CM.CXCR5p	ne	-0.0566062	0.252478	0.403563
565	cxcr5	CD8.EM.CXCR5p	fc	0.0684154	0.210092	0.403563
566	cxcr5	CD8.EM.CXCR5p	oc	0.0528476	0.266846	0.403563
568	cxcr5	CD8.EM.CXCR5p	mo	0.0806387	0.170915	0.403563
570	cxcr5	CD8.EM.CXCR5p	ne	-0.0555942	0.256306	0.403563
523	cxcr5	CD4.Naive.CXCR5p	fc	0.020593	0.404244	0.404244
589	cd57	CD4.EMRA.CD57p.HLADRp	fc	0.0204933	0.404699	0.404699
101	nk.types	NK.CD8.CD16n.CD57p	pn	-0.0730751	0.194579	0.406086
121	nk.types	NK.CD16n.CD57p	fc	-0.0730739	0.194583	0.406086
601	cd57	CD4.EMRA.CD57p.HLADRn	fc	-0.0519198	0.270455	0.409989
713	cd57	CD8.CM.CD57p.HLADRn	pn	0.051186	0.273326	0.409989
584	cd57	CD4.Naive.CD57p.HLADRn	oc	-0.0498736	0.278498	0.411971
637	cd57	CD4.CM.CD57p.HLADRn	fc	0.0493391	0.280618	0.411971
621	cd57	CD4.EM.CD57p.HLADRn	fin	-0.0482394	0.285003	0.414004
391	th.subtypes	CD8.Naive.Th9	fc	0.164631	0.0259621	0.415394
117	nk.types	NK.CD16p.CD57p	fin	-0.0685046	0.209789	0.419577
651	cd57	CD8.Naive.CD57n.HLADRp	fin	-0.0463946	0.292432	0.42037
547	cxcr5	CD8.Naive.CXCR5p	fc	0.0408031	0.315473	0.42367
567	cxcr5	CD8.EM.CXCR5p	fin	-0.0390629	0.322797	0.42367
28	global.l1	gdT	mo	0.0531006	0.265866	0.42798
80	nk.types	NK.CD8.CD16n.CD57n	oc	0.0542507	0.261435	0.429888
82	nk.types	NK.CD8.CD16n.CD57n	mo	0.0600273	0.239759	0.429888
86	nk.types	NK.CD8.CD16p.CD57n	oc	0.0523753	0.26868	0.429888
91	nk.types	NK.CD8.CD16p.CD57p	fc	-0.0548694	0.259067	0.429888
106	nk.types	NK.CD16n.CD57n	mo	0.0530659	0.266001	0.429888
125	nk.types	NK.CD16n.CD57p	pn	-0.057825	0.247907	0.429888
640	cd57	CD4.CM.CD57p.HLADRn	mo	0.0438575	0.30279	0.430774
84	nk.types	NK.CD8.CD16n.CD57n	ne	0.045359	0.29664	0.431476
103	nk.types	NK.CD16n.CD57n	fc	-0.0466645	0.291339	0.431476
124	nk.types	NK.CD16n.CD57p	mo	0.0468162	0.290726	0.431476
208	ccr6p	CD8.EMRA.CCR6n	mo	-0.123703	0.0719475	0.431685
575	cd57	CD4.Naive.CD57p.HLADRp	pn	-0.0410167	0.314578	0.43967
619	cd57	CD4.EM.CD57p.HLADRn	fc	-0.0408167	0.315416	0.43967
569	cxcr5	CD8.EM.CXCR5p	pn	0.0337627	0.345516	0.439748
691	cd57	CD8.EM.CD57p.HLADRn	fc	-0.0400071	0.318814	0.439963
256	th.subtypes	CD4.EM.Th2	mo	0.154159	0.0339876	0.441124
282	th.subtypes	CD8.Naive.Th2	ne	-0.151343	0.0366114	0.441124
392	th.subtypes	CD8.Naive.Th9	oc	0.159621	0.0297944	0.441124
406	th.subtypes	CD8.Naive.Th1.17	mo	0.150834	0.0376295	0.441124
434	th.subtypes	CD8.CM.Th17	oc	-0.154527	0.0341549	0.441124
441	th.subtypes	CD8.CM.Th1.17	fin	0.149854	0.0385984	0.441124
588	cd57	CD4.Naive.CD57p.HLADRn	ne	-0.0360115	0.335804	0.445585
641	cd57	CD4.CM.CD57p.HLADRn	pn	0.037025	0.331461	0.445585
646	cd57	CD8.Naive.CD57p.HLADRp	mo	-0.0368438	0.332235	0.445585
656	cd57	CD8.Naive.CD57p.HLADRn	oc	-0.0361344	0.335276	0.445585
191	ccr6p	CD4.EM.CCR6n	pn	-0.103016	0.112069	0.448275
207	ccr6p	CD8.EMRA.CCR6n	fin	-0.111365	0.0943038	0.448275
212	ccr6p	CD8.EM.CCR6n	oc	0.105825	0.105845	0.448275
217	ccr6p	CD8.CM.CCR6n	fc	-0.106923	0.103481	0.448275
612	cd57	CD4.EM.CD57p.HLADRp	ne	-0.0344271	0.342636	0.450321
587	cd57	CD4.Naive.CD57p.HLADRn	pn	-0.0334326	0.346951	0.451691
8	global.l1	CD3neg	oc	-0.0454025	0.296463	0.455036
33	global.l1	CD4T	fin	0.0454089	0.296437	0.455036
559	cxcr5	CD8.CM.CXCR5p	fc	-0.0284153	0.36901	0.455836
493	th.whole	CD8.Th1	fc	0.0311649	0.356863	0.455847
494	th.whole	CD8.Th1	oc	0.0512092	0.273235	0.455847
495	th.whole	CD8.Th1	fin	-0.0259813	0.379872	0.455847
496	th.whole	CD8.Th1	mo	0.0681095	0.211135	0.455847
577	cd57	CD4.Naive.CD57n.HLADRp	fc	-0.0296715	0.363443	0.455999
687	cd57	CD8.EM.CD57n.HLADRp	fin	-0.0299693	0.362128	0.455999
694	cd57	CD8.EM.CD57p.HLADRn	mo	0.0296638	0.363477	0.455999
695	cd57	CD8.EM.CD57p.HLADRn	pn	0.0311415	0.356965	0.455999
571	cd57	CD4.Naive.CD57p.HLADRp	fc	0.0209496	0.402618	0.456914
583	cd57	CD4.Naive.CD57p.HLADRn	fc	-0.0235131	0.390984	0.456914
606	cd57	CD4.EMRA.CD57p.HLADRn	ne	0.0260443	0.37959	0.456914
625	cd57	CD4.CM.CD57p.HLADRp	fc	0.022518	0.395489	0.456914
649	cd57	CD8.Naive.CD57n.HLADRp	fc	0.0240703	0.388467	0.456914
658	cd57	CD8.Naive.CD57p.HLADRn	mo	0.0258687	0.380377	0.456914
669	cd57	CD8.EMRA.CD57n.HLADRp	fin	-0.028627	0.36807	0.456914
670	cd57	CD8.EMRA.CD57n.HLADRp	mo	0.0199347	0.407249	0.456914
674	cd57	CD8.EMRA.CD57p.HLADRn	oc	-0.0205605	0.404392	0.456914
679	cd57	CD8.EM.CD57p.HLADRp	fc	-0.0214366	0.400401	0.456914
692	cd57	CD8.EM.CD57p.HLADRn	oc	0.0234967	0.391058	0.456914
697	cd57	CD8.CM.CD57p.HLADRp	fc	-0.0244672	0.386678	0.456914
711	cd57	CD8.CM.CD57p.HLADRn	fin	-0.02604	0.379609	0.456914
620	cd57	CD4.EM.CD57p.HLADRn	oc	-0.0183037	0.414717	0.46154
11	global.l1	CD3neg	pn	-0.0423107	0.309185	0.463777
192	ccr6p	CD4.EM.CCR6n	ne	0.0933841	0.135358	0.464086
216	ccr6p	CD8.EM.CCR6n	ne	-0.0942196	0.133217	0.464086
83	nk.types	NK.CD8.CD16n.CD57n	pn	0.0214724	0.400238	0.468572
88	nk.types	NK.CD8.CD16p.CD57n	mo	-0.0257557	0.380884	0.468572
98	nk.types	NK.CD8.CD16n.CD57p	oc	-0.0278221	0.371648	0.468572
102	nk.types	NK.CD8.CD16n.CD57p	ne	0.0224151	0.395956	0.468572
107	nk.types	NK.CD16n.CD57n	pn	-0.0224606	0.39575	0.468572
118	nk.types	NK.CD16p.CD57p	mo	-0.0251855	0.383445	0.468572
122	nk.types	NK.CD16n.CD57p	oc	0.0230496	0.393081	0.468572
126	nk.types	NK.CD16n.CD57p	ne	0.0273949	0.373552	0.468572
497	th.whole	CD8.Th1	pn	-0.00662177	0.468942	0.468942
23	global.l1	NK.CD8n	pn	-0.0392485	0.322012	0.47043
31	global.l1	CD4T	fc	-0.0378656	0.327876	0.47043
175	ccr6p	CD4.Naive.CCR6n	fc	-0.060434	0.238271	0.470955
176	ccr6p	CD4.Naive.CCR6n	oc	-0.0121572	0.443114	0.470955
177	ccr6p	CD4.Naive.CCR6n	fin	0.00635699	0.470181	0.470955
178	ccr6p	CD4.Naive.CCR6n	mo	-0.00806492	0.462191	0.470955
179	ccr6p	CD4.Naive.CCR6n	pn	-0.0634769	0.227293	0.470955
181	ccr6p	CD4.EMRA.CCR6n	fc	-0.0811884	0.169269	0.470955
182	ccr6p	CD4.EMRA.CCR6n	oc	0.0406674	0.316041	0.470955
183	ccr6p	CD4.EMRA.CCR6n	fin	-0.0228482	0.393993	0.470955
184	ccr6p	CD4.EMRA.CCR6n	mo	-0.0440232	0.302109	0.470955
185	ccr6p	CD4.EMRA.CCR6n	pn	-0.0344315	0.342617	0.470955
187	ccr6p	CD4.EM.CCR6n	fc	-0.0508089	0.274807	0.470955
188	ccr6p	CD4.EM.CCR6n	oc	-0.0325861	0.350639	0.470955
189	ccr6p	CD4.EM.CCR6n	fin	-0.0685284	0.209708	0.470955
190	ccr6p	CD4.EM.CCR6n	mo	0.0144605	0.432431	0.470955
193	ccr6p	CD4.CM.CCR6n	fc	-0.0143849	0.43278	0.470955
194	ccr6p	CD4.CM.CCR6n	oc	0.0368285	0.332301	0.470955
195	ccr6p	CD4.CM.CCR6n	fin	-0.0134251	0.437227	0.470955
196	ccr6p	CD4.CM.CCR6n	mo	0.0147792	0.430956	0.470955
200	ccr6p	CD8.Naive.CCR6n	oc	-0.0081128	0.461968	0.470955
201	ccr6p	CD8.Naive.CCR6n	fin	-0.0110928	0.448065	0.470955
202	ccr6p	CD8.Naive.CCR6n	mo	-0.0331355	0.348243	0.470955
203	ccr6p	CD8.Naive.CCR6n	pn	0.0672471	0.214092	0.470955
204	ccr6p	CD8.Naive.CCR6n	ne	0.0800577	0.172665	0.470955
206	ccr6p	CD8.EMRA.CCR6n	oc	-0.0327884	0.349756	0.470955
209	ccr6p	CD8.EMRA.CCR6n	pn	-0.0536496	0.263746	0.470955
210	ccr6p	CD8.EMRA.CCR6n	ne	-0.0422503	0.309436	0.470955
213	ccr6p	CD8.EM.CCR6n	fin	-0.0750215	0.188308	0.470955
214	ccr6p	CD8.EM.CCR6n	mo	0.0127218	0.440491	0.470955
215	ccr6p	CD8.EM.CCR6n	pn	-0.0313084	0.356232	0.470955
218	ccr6p	CD8.CM.CCR6n	oc	0.0628944	0.229372	0.470955
219	ccr6p	CD8.CM.CCR6n	fin	-0.0279602	0.371033	0.470955
220	ccr6p	CD8.CM.CCR6n	mo	0.0261113	0.37929	0.470955
221	ccr6p	CD8.CM.CCR6n	pn	-0.00619177	0.470955	0.470955
222	ccr6p	CD8.CM.CCR6n	ne	0.0395367	0.320795	0.470955
90	nk.types	NK.CD8.CD16p.CD57n	ne	0.0187191	0.412812	0.471785
94	nk.types	NK.CD8.CD16p.CD57p	mo	-0.0156746	0.426819	0.472531
112	nk.types	NK.CD16p.CD57n	mo	0.0143044	0.433153	0.472531
531	cxcr5	CD4.EMRA.CXCR5p	fin	0.0165294	0.422876	0.475202
540	cxcr5	CD4.CM.CXCR5p	ne	0.0160012	0.425311	0.475202
550	cxcr5	CD8.Naive.CXCR5p	mo	0.0138383	0.435312	0.475202
557	cxcr5	CD8.EMRA.CXCR5p	pn	0.0177982	0.417038	0.475202
562	cxcr5	CD8.CM.CXCR5p	mo	0.0125565	0.441259	0.475202
463	th.whole	CD4.Th1	fc	-0.0171802	0.419879	0.475963
464	th.whole	CD4.Th1	oc	0.0672172	0.214195	0.475963
465	th.whole	CD4.Th1	fin	0.0287718	0.367427	0.475963
466	th.whole	CD4.Th1	mo	0.0133071	0.437775	0.475963
467	th.whole	CD4.Th1	pn	-0.0740209	0.191516	0.475963
468	th.whole	CD4.Th1	ne	0.156668	0.0317809	0.475963
469	th.whole	CD4.Th2	fc	-0.0907295	0.142316	0.475963
470	th.whole	CD4.Th2	oc	-0.0767333	0.182897	0.475963
472	th.whole	CD4.Th2	mo	0.063056	0.228795	0.475963
473	th.whole	CD4.Th2	pn	-0.0650015	0.221901	0.475963
474	th.whole	CD4.Th2	ne	-0.0479777	0.286051	0.475963
476	th.whole	CD4.Th9	oc	0.0420695	0.310187	0.475963
477	th.whole	CD4.Th9	fin	0.0469566	0.290159	0.475963
478	th.whole	CD4.Th9	mo	0.0186035	0.413342	0.475963
479	th.whole	CD4.Th9	pn	0.127607	0.0657851	0.475963
480	th.whole	CD4.Th9	ne	-0.104742	0.108216	0.475963
481	th.whole	CD4.Th17	fc	-0.026164	0.379053	0.475963
482	th.whole	CD4.Th17	oc	-0.0711355	0.200951	0.475963
483	th.whole	CD4.Th17	fin	0.0151522	0.429232	0.475963
484	th.whole	CD4.Th17	mo	-0.0177992	0.417033	0.475963
485	th.whole	CD4.Th17	pn	0.108161	0.100861	0.475963
486	th.whole	CD4.Th17	ne	-0.165981	0.0245895	0.475963
487	th.whole	CD4.Th1.17	fc	-0.0527175	0.267351	0.475963
488	th.whole	CD4.Th1.17	oc	-0.0406292	0.316201	0.475963
490	th.whole	CD4.Th1.17	mo	-0.029864	0.362592	0.475963
491	th.whole	CD4.Th1.17	pn	0.0743271	0.190531	0.475963
492	th.whole	CD4.Th1.17	ne	-0.0433513	0.304877	0.475963
500	th.whole	CD8.Th2	oc	-0.107764	0.101697	0.475963
501	th.whole	CD8.Th2	fin	-0.0892183	0.146382	0.475963
502	th.whole	CD8.Th2	mo	-0.0764021	0.183936	0.475963
503	th.whole	CD8.Th2	pn	-0.0808555	0.170264	0.475963
504	th.whole	CD8.Th2	ne	-0.137323	0.0522089	0.475963
505	th.whole	CD8.Th9	fc	0.128335	0.0646833	0.475963
506	th.whole	CD8.Th9	oc	-0.0589304	0.243799	0.475963
507	th.whole	CD8.Th9	fin	0.0369834	0.331639	0.475963
508	th.whole	CD8.Th9	mo	0.0114903	0.446215	0.475963
509	th.whole	CD8.Th9	pn	0.0370723	0.331258	0.475963
510	th.whole	CD8.Th9	ne	-0.0126097	0.441012	0.475963
511	th.whole	CD8.Th17	fc	0.0353419	0.338684	0.475963
512	th.whole	CD8.Th17	oc	0.0339669	0.34463	0.475963
513	th.whole	CD8.Th17	fin	-0.10229	0.113719	0.475963
514	th.whole	CD8.Th17	mo	0.0299045	0.362414	0.475963
515	th.whole	CD8.Th17	pn	-0.0218983	0.398302	0.475963
516	th.whole	CD8.Th17	ne	-0.0734374	0.193402	0.475963
521	th.whole	CD8.Th1.17	pn	-0.0217906	0.398792	0.47855
7	global.l1	CD3neg	fc	0.033222	0.347867	0.479027
12	global.l1	CD3neg	ne	-0.0331034	0.348383	0.479027
518	th.whole	CD8.Th1.17	oc	-0.00422501	0.480172	0.480172
650	cd57	CD8.Naive.CD57n.HLADRp	oc	-0.0122051	0.442891	0.485071
659	cd57	CD8.Naive.CD57p.HLADRn	pn	-0.0122434	0.442713	0.485071
532	cxcr5	CD4.EMRA.CXCR5p	mo	0.00419299	0.480322	0.485187
555	cxcr5	CD8.EMRA.CXCR5p	fin	-0.00315587	0.485187	0.485187
560	cxcr5	CD8.CM.CXCR5p	oc	-0.00798547	0.462563	0.485187
3	global.l1	Bcells	fin	-0.0303583	0.360412	0.485452
471	th.whole	CD4.Th2	fin	0.00258516	0.487864	0.487864
475	th.whole	CD4.Th9	fc	-0.00404543	0.481014	0.487864
489	th.whole	CD4.Th1.17	fin	0.00680226	0.468097	0.487864
602	cd57	CD4.EMRA.CD57p.HLADRn	oc	-0.00891786	0.458206	0.490174
652	cd57	CD8.Naive.CD57n.HLADRp	mo	-0.00948062	0.45558	0.490174
710	cd57	CD8.CM.CD57p.HLADRn	oc	-0.00991721	0.453543	0.490174
223	th.subtypes	CD4.Naive.Th1	fc	0.094138	0.133425	0.490293
224	th.subtypes	CD4.Naive.Th1	oc	0.0678895	0.211887	0.490293
225	th.subtypes	CD4.Naive.Th1	fin	0.0267702	0.376341	0.490293
226	th.subtypes	CD4.Naive.Th1	mo	0.0417121	0.311675	0.490293
228	th.subtypes	CD4.Naive.Th1	ne	0.0627915	0.229741	0.490293
229	th.subtypes	CD4.Naive.Th2	fc	-0.089574	0.145418	0.490293
230	th.subtypes	CD4.Naive.Th2	oc	0.0157905	0.426284	0.490293
233	th.subtypes	CD4.Naive.Th2	pn	-0.0230687	0.392994	0.490293
234	th.subtypes	CD4.Naive.Th2	ne	-0.0734474	0.19337	0.490293
237	th.subtypes	CD4.CM.Th1	fin	0.0404547	0.316933	0.490293
238	th.subtypes	CD4.CM.Th1	mo	0.0246457	0.385874	0.490293
239	th.subtypes	CD4.CM.Th1	pn	0.0330828	0.348473	0.490293
240	th.subtypes	CD4.CM.Th1	ne	0.118809	0.08028	0.490293
241	th.subtypes	CD4.CM.Th2	fc	-0.0223402	0.396296	0.490293
242	th.subtypes	CD4.CM.Th2	oc	-0.13701	0.0526081	0.490293
244	th.subtypes	CD4.CM.Th2	mo	0.0434292	0.304555	0.490293
245	th.subtypes	CD4.CM.Th2	pn	0.0240807	0.38842	0.490293
246	th.subtypes	CD4.CM.Th2	ne	-0.03458	0.341974	0.490293
247	th.subtypes	CD4.EM.Th1	fc	-0.0785545	0.177246	0.490293
248	th.subtypes	CD4.EM.Th1	oc	0.0803535	0.171773	0.490293
249	th.subtypes	CD4.EM.Th1	fin	-0.0218053	0.398725	0.490293
250	th.subtypes	CD4.EM.Th1	mo	-0.035206	0.33927	0.490293
253	th.subtypes	CD4.EM.Th2	fc	0.0673973	0.213575	0.490293
254	th.subtypes	CD4.EM.Th2	oc	-0.038693	0.324362	0.490293
255	th.subtypes	CD4.EM.Th2	fin	0.0247665	0.385329	0.490293
257	th.subtypes	CD4.EM.Th2	pn	0.027851	0.37152	0.490293
258	th.subtypes	CD4.EM.Th2	ne	-0.0178923	0.416606	0.490293
259	th.subtypes	CD4.EMRA.Th1	fc	0.02911	0.365928	0.490293
260	th.subtypes	CD4.EMRA.Th1	oc	0.0385756	0.32486	0.490293
262	th.subtypes	CD4.EMRA.Th1	mo	0.0155315	0.427479	0.490293
263	th.subtypes	CD4.EMRA.Th1	pn	-0.0418678	0.311026	0.490293
265	th.subtypes	CD4.EMRA.Th2	fc	-0.0712449	0.200588	0.490293
266	th.subtypes	CD4.EMRA.Th2	oc	-0.0800049	0.172825	0.490293
267	th.subtypes	CD4.EMRA.Th2	fin	0.043195	0.305522	0.490293
268	th.subtypes	CD4.EMRA.Th2	mo	0.0287938	0.36733	0.490293
269	th.subtypes	CD4.EMRA.Th2	pn	0.0145899	0.431832	0.490293
272	th.subtypes	CD8.Naive.Th1	oc	0.0823354	0.165867	0.490293
274	th.subtypes	CD8.Naive.Th1	mo	0.120284	0.0776951	0.490293
275	th.subtypes	CD8.Naive.Th1	pn	0.0806362	0.170922	0.490293
278	th.subtypes	CD8.Naive.Th2	oc	-0.0676603	0.212672	0.490293
279	th.subtypes	CD8.Naive.Th2	fin	-0.0168182	0.421545	0.490293
280	th.subtypes	CD8.Naive.Th2	mo	-0.105405	0.10676	0.490293
281	th.subtypes	CD8.Naive.Th2	pn	-0.0841087	0.160695	0.490293
283	th.subtypes	CD8.CM.Th1	fc	-0.0190458	0.411315	0.490293
284	th.subtypes	CD8.CM.Th1	oc	0.100399	0.118095	0.490293
285	th.subtypes	CD8.CM.Th1	fin	-0.0193369	0.409983	0.490293
286	th.subtypes	CD8.CM.Th1	mo	-0.0534345	0.264576	0.490293
287	th.subtypes	CD8.CM.Th1	pn	-0.0453914	0.296508	0.490293
288	th.subtypes	CD8.CM.Th1	ne	0.0843431	0.16002	0.490293
289	th.subtypes	CD8.CM.Th2	fc	-0.0927702	0.136947	0.490293
290	th.subtypes	CD8.CM.Th2	oc	-0.112691	0.0916835	0.490293
291	th.subtypes	CD8.CM.Th2	fin	-0.0502357	0.277066	0.490293
293	th.subtypes	CD8.CM.Th2	pn	0.0428803	0.306823	0.490293
294	th.subtypes	CD8.CM.Th2	ne	0.0287764	0.367407	0.490293
296	th.subtypes	CD8.EM.Th1	oc	0.0709048	0.201716	0.490293
297	th.subtypes	CD8.EM.Th1	fin	0.0500216	0.277912	0.490293
298	th.subtypes	CD8.EM.Th1	mo	0.0530724	0.265976	0.490293
301	th.subtypes	CD8.EM.Th2	fc	-0.0703356	0.203614	0.490293
302	th.subtypes	CD8.EM.Th2	oc	-0.102216	0.113889	0.490293
304	th.subtypes	CD8.EM.Th2	mo	-0.0778195	0.179513	0.490293
305	th.subtypes	CD8.EM.Th2	pn	-0.0295672	0.363904	0.490293
306	th.subtypes	CD8.EM.Th2	ne	-0.084259	0.160262	0.490293
307	th.subtypes	CD8.EMRA.Th1	fc	0.0660675	0.218174	0.490293
308	th.subtypes	CD8.EMRA.Th1	oc	0.0350227	0.340061	0.490293
309	th.subtypes	CD8.EMRA.Th1	fin	0.0344522	0.342527	0.490293
310	th.subtypes	CD8.EMRA.Th1	mo	0.0645367	0.223537	0.490293
311	th.subtypes	CD8.EMRA.Th1	pn	0.0231729	0.392522	0.490293
313	th.subtypes	CD8.EMRA.Th2	fc	-0.128541	0.0643741	0.490293
314	th.subtypes	CD8.EMRA.Th2	oc	-0.0877993	0.150269	0.490293
315	th.subtypes	CD8.EMRA.Th2	fin	-0.0988629	0.121738	0.490293
316	th.subtypes	CD8.EMRA.Th2	mo	-0.0540778	0.262099	0.490293
317	th.subtypes	CD8.EMRA.Th2	pn	-0.0926449	0.137272	0.490293
318	th.subtypes	CD8.EMRA.Th2	ne	-0.125906	0.0684191	0.490293
320	th.subtypes	CD4.Naive.Th9	oc	-0.0143176	0.433092	0.490293
321	th.subtypes	CD4.Naive.Th9	fin	-0.0253782	0.382579	0.490293
322	th.subtypes	CD4.Naive.Th9	mo	0.0683285	0.210388	0.490293
323	th.subtypes	CD4.Naive.Th9	pn	-0.0254555	0.382232	0.490293
324	th.subtypes	CD4.Naive.Th9	ne	0.0638471	0.225977	0.490293
327	th.subtypes	CD4.Naive.Th17	fin	0.0272601	0.374153	0.490293
328	th.subtypes	CD4.Naive.Th17	mo	-0.0401699	0.318129	0.490293
329	th.subtypes	CD4.Naive.Th17	pn	0.0265003	0.377548	0.490293
330	th.subtypes	CD4.Naive.Th17	ne	-0.0724593	0.196588	0.490293
331	th.subtypes	CD4.Naive.Th1.17	fc	0.0501641	0.277349	0.490293
332	th.subtypes	CD4.Naive.Th1.17	oc	0.0434778	0.304355	0.490293
333	th.subtypes	CD4.Naive.Th1.17	fin	0.0610278	0.236106	0.490293
334	th.subtypes	CD4.Naive.Th1.17	mo	0.100731	0.117321	0.490293
335	th.subtypes	CD4.Naive.Th1.17	pn	0.0182965	0.41475	0.490293
336	th.subtypes	CD4.Naive.Th1.17	ne	0.0497195	0.279108	0.490293
337	th.subtypes	CD4.EMRA.Th9	fc	0.0215896	0.399705	0.490293
338	th.subtypes	CD4.EMRA.Th9	oc	-0.0586462	0.244851	0.490293
339	th.subtypes	CD4.EMRA.Th9	fin	-0.0166298	0.422413	0.490293
340	th.subtypes	CD4.EMRA.Th9	mo	-0.0480434	0.285788	0.490293
342	th.subtypes	CD4.EMRA.Th9	ne	-0.0299401	0.362257	0.490293
343	th.subtypes	CD4.EMRA.Th17	fc	-0.0714814	0.199805	0.490293
344	th.subtypes	CD4.EMRA.Th17	oc	0.0721078	0.197741	0.490293
345	th.subtypes	CD4.EMRA.Th17	fin	-0.037431	0.329727	0.490293
346	th.subtypes	CD4.EMRA.Th17	mo	0.0573208	0.249792	0.490293
347	th.subtypes	CD4.EMRA.Th17	pn	0.0700802	0.204469	0.490293
348	th.subtypes	CD4.EMRA.Th17	ne	-0.1214	0.0757829	0.490293
350	th.subtypes	CD4.EMRA.Th1.17	oc	-0.071194	0.200757	0.490293
351	th.subtypes	CD4.EMRA.Th1.17	fin	-0.0207976	0.403311	0.490293
352	th.subtypes	CD4.EMRA.Th1.17	mo	-0.0148332	0.430706	0.490293
353	th.subtypes	CD4.EMRA.Th1.17	pn	-0.0976652	0.124631	0.490293
354	th.subtypes	CD4.EMRA.Th1.17	ne	0.11214	0.0927656	0.490293
356	th.subtypes	CD4.CM.Th9	oc	0.0840672	0.160815	0.490293
358	th.subtypes	CD4.CM.Th9	mo	0.0935812	0.134851	0.490293
360	th.subtypes	CD4.CM.Th9	ne	-0.015509	0.427583	0.490293
361	th.subtypes	CD4.CM.Th17	fc	-0.0495242	0.279882	0.490293
362	th.subtypes	CD4.CM.Th17	oc	-0.103349	0.111317	0.490293
364	th.subtypes	CD4.CM.Th17	mo	-0.0271519	0.374636	0.490293
365	th.subtypes	CD4.CM.Th17	pn	-0.0150635	0.429642	0.490293
366	th.subtypes	CD4.CM.Th17	ne	-0.0400699	0.31855	0.490293
367	th.subtypes	CD4.CM.Th1.17	fc	-0.0268182	0.376126	0.490293
368	th.subtypes	CD4.CM.Th1.17	oc	0.0634512	0.227384	0.490293
369	th.subtypes	CD4.CM.Th1.17	fin	-0.059677	0.241045	0.490293
370	th.subtypes	CD4.CM.Th1.17	mo	0.0358542	0.336479	0.490293
371	th.subtypes	CD4.CM.Th1.17	pn	0.0430448	0.306143	0.490293
372	th.subtypes	CD4.CM.Th1.17	ne	0.110074	0.0969079	0.490293
373	th.subtypes	CD4.EM.Th9	fc	-0.0317243	0.354408	0.490293
374	th.subtypes	CD4.EM.Th9	oc	-0.0206573	0.403951	0.490293
375	th.subtypes	CD4.EM.Th9	fin	-0.0150376	0.429761	0.490293
376	th.subtypes	CD4.EM.Th9	mo	-0.0334781	0.346753	0.490293
377	th.subtypes	CD4.EM.Th9	pn	0.0446627	0.299485	0.490293
378	th.subtypes	CD4.EM.Th9	ne	-0.0498234	0.278696	0.490293
379	th.subtypes	CD4.EM.Th17	fc	-0.0612732	0.235215	0.490293
380	th.subtypes	CD4.EM.Th17	oc	-0.0407184	0.315827	0.490293
381	th.subtypes	CD4.EM.Th17	fin	-0.0808533	0.170271	0.490293
382	th.subtypes	CD4.EM.Th17	mo	0.0221243	0.397276	0.490293
384	th.subtypes	CD4.EM.Th17	ne	-0.0466154	0.291537	0.490293
386	th.subtypes	CD4.EM.Th1.17	oc	0.0335607	0.346394	0.490293
387	th.subtypes	CD4.EM.Th1.17	fin	0.0331489	0.348185	0.490293
389	th.subtypes	CD4.EM.Th1.17	pn	-0.0260636	0.379504	0.490293
390	th.subtypes	CD4.EM.Th1.17	ne	0.139427	0.0495803	0.490293
393	th.subtypes	CD8.Naive.Th9	fin	-0.0307866	0.359015	0.490293
394	th.subtypes	CD8.Naive.Th9	mo	0.121825	0.0758037	0.490293
395	th.subtypes	CD8.Naive.Th9	pn	0.0938441	0.135044	0.490293
396	th.subtypes	CD8.Naive.Th9	ne	0.0966752	0.127919	0.490293
398	th.subtypes	CD8.Naive.Th17	oc	-0.12775	0.0662683	0.490293
399	th.subtypes	CD8.Naive.Th17	fin	-0.0760424	0.185936	0.490293
400	th.subtypes	CD8.Naive.Th17	mo	-0.134693	0.0562948	0.490293
401	th.subtypes	CD8.Naive.Th17	pn	-0.0594562	0.242649	0.490293
402	th.subtypes	CD8.Naive.Th17	ne	-0.122842	0.0740974	0.490293
403	th.subtypes	CD8.Naive.Th1.17	fc	0.108731	0.100487	0.490293
404	th.subtypes	CD8.Naive.Th1.17	oc	0.0896783	0.14601	0.490293
405	th.subtypes	CD8.Naive.Th1.17	fin	0.127132	0.0672176	0.490293
407	th.subtypes	CD8.Naive.Th1.17	pn	-0.0228419	0.394395	0.490293
408	th.subtypes	CD8.Naive.Th1.17	ne	0.119015	0.0806732	0.490293
409	th.subtypes	CD8.EMRA.Th9	fc	0.034067	0.344196	0.490293
410	th.subtypes	CD8.EMRA.Th9	oc	-0.0299659	0.362143	0.490293
411	th.subtypes	CD8.EMRA.Th9	fin	-0.0325235	0.350912	0.490293
413	th.subtypes	CD8.EMRA.Th9	pn	0.0503414	0.276649	0.490293
414	th.subtypes	CD8.EMRA.Th9	ne	-0.0267524	0.37642	0.490293
415	th.subtypes	CD8.EMRA.Th17	fc	-0.0677069	0.212512	0.490293
416	th.subtypes	CD8.EMRA.Th17	oc	0.0827722	0.164584	0.490293
417	th.subtypes	CD8.EMRA.Th17	fin	-0.123385	0.0724685	0.490293
418	th.subtypes	CD8.EMRA.Th17	mo	-0.0215311	0.399971	0.490293
419	th.subtypes	CD8.EMRA.Th17	pn	-0.081484	0.168388	0.490293
420	th.subtypes	CD8.EMRA.Th17	ne	-0.0877144	0.150504	0.490293
421	th.subtypes	CD8.EMRA.Th1.17	fc	0.0619661	0.232708	0.490293
423	th.subtypes	CD8.EMRA.Th1.17	fin	0.115198	0.0868747	0.490293
424	th.subtypes	CD8.EMRA.Th1.17	mo	0.0662484	0.217545	0.490293
425	th.subtypes	CD8.EMRA.Th1.17	pn	-0.0162022	0.424384	0.490293
426	th.subtypes	CD8.EMRA.Th1.17	ne	0.106563	0.104254	0.490293
427	th.subtypes	CD8.CM.Th9	fc	-0.0284441	0.369339	0.490293
429	th.subtypes	CD8.CM.Th9	fin	-0.0686354	0.210186	0.490293
430	th.subtypes	CD8.CM.Th9	mo	0.0306571	0.359584	0.490293
431	th.subtypes	CD8.CM.Th9	pn	-0.117848	0.0827624	0.490293
432	th.subtypes	CD8.CM.Th9	ne	-0.0250854	0.384303	0.490293
436	th.subtypes	CD8.CM.Th17	mo	-0.0816508	0.168768	0.490293
437	th.subtypes	CD8.CM.Th17	pn	-0.0484503	0.284859	0.490293
438	th.subtypes	CD8.CM.Th17	ne	-0.0916913	0.14064	0.490293
439	th.subtypes	CD8.CM.Th1.17	fc	0.0711695	0.20169	0.490293
440	th.subtypes	CD8.CM.Th1.17	oc	0.0519943	0.270897	0.490293
442	th.subtypes	CD8.CM.Th1.17	mo	0.0718754	0.19936	0.490293
443	th.subtypes	CD8.CM.Th1.17	pn	0.0400547	0.319223	0.490293
444	th.subtypes	CD8.CM.Th1.17	ne	0.1245	0.0713783	0.490293
447	th.subtypes	CD8.EM.Th9	fin	-0.0427082	0.307536	0.490293
448	th.subtypes	CD8.EM.Th9	mo	-0.0260365	0.379625	0.490293
449	th.subtypes	CD8.EM.Th9	pn	0.0698089	0.205379	0.490293
450	th.subtypes	CD8.EM.Th9	ne	-0.0248708	0.38486	0.490293
451	th.subtypes	CD8.EM.Th17	fc	-0.0723432	0.196969	0.490293
452	th.subtypes	CD8.EM.Th17	oc	0.0463858	0.292467	0.490293
454	th.subtypes	CD8.EM.Th17	mo	0.029279	0.36518	0.490293
455	th.subtypes	CD8.EM.Th17	pn	-0.0940594	0.133626	0.490293
456	th.subtypes	CD8.EM.Th17	ne	-0.0742707	0.190712	0.490293
457	th.subtypes	CD8.EM.Th1.17	fc	0.0326092	0.350538	0.490293
458	th.subtypes	CD8.EM.Th1.17	oc	0.0603779	0.238475	0.490293
459	th.subtypes	CD8.EM.Th1.17	fin	0.0956781	0.129535	0.490293
460	th.subtypes	CD8.EM.Th1.17	mo	0.0657527	0.219271	0.490293
461	th.subtypes	CD8.EM.Th1.17	pn	-0.0314587	0.355573	0.490293
462	th.subtypes	CD8.EM.Th1.17	ne	0.0970327	0.126178	0.490293
231	th.subtypes	CD4.Naive.Th2	fin	0.00766254	0.464072	0.490713
232	th.subtypes	CD4.Naive.Th2	mo	0.0100248	0.453041	0.490713
251	th.subtypes	CD4.EM.Th1	pn	-0.011239	0.447385	0.490713
292	th.subtypes	CD8.CM.Th2	mo	0.00879524	0.458779	0.490713
319	th.subtypes	CD4.Naive.Th9	fc	-0.0117016	0.445232	0.490713
341	th.subtypes	CD4.EMRA.Th9	pn	0.0118136	0.444711	0.490713
349	th.subtypes	CD4.EMRA.Th1.17	fc	0.00907224	0.457486	0.490713
355	th.subtypes	CD4.CM.Th9	fc	-0.0103503	0.451524	0.490713
357	th.subtypes	CD4.CM.Th9	fin	0.00879301	0.45879	0.490713
359	th.subtypes	CD4.CM.Th9	pn	0.00989247	0.453658	0.490713
363	th.subtypes	CD4.CM.Th17	fin	0.00770361	0.46388	0.490713
385	th.subtypes	CD4.EM.Th1.17	fc	0.00764973	0.464132	0.490713
422	th.subtypes	CD8.EMRA.Th1.17	oc	0.0125332	0.441367	0.490713
445	th.subtypes	CD8.EM.Th9	fc	0.00826517	0.461255	0.490713
446	th.subtypes	CD8.EM.Th9	oc	-0.0109106	0.448913	0.490713
100	nk.types	NK.CD8.CD16n.CD57p	mo	-0.0083497	0.46086	0.491584
299	th.subtypes	CD8.EM.Th1	pn	0.00694754	0.467417	0.492018
603	cd57	CD4.EMRA.CD57p.HLADRn	fin	-0.00453165	0.478734	0.493133
611	cd57	CD4.EM.CD57p.HLADRp	pn	-0.00477363	0.477599	0.493133
624	cd57	CD4.EM.CD57p.HLADRn	ne	-0.00718471	0.466307	0.493133
661	cd57	CD8.EMRA.CD57p.HLADRp	fc	0.0045092	0.478839	0.493133
677	cd57	CD8.EMRA.CD57p.HLADRn	pn	-0.00460853	0.478373	0.493133
295	th.subtypes	CD8.EM.Th1	fc	0.00576689	0.472945	0.493508
412	th.subtypes	CD8.EMRA.Th9	mo	0.00605526	0.471594	0.493508
227	th.subtypes	CD4.Naive.Th1	pn	0.00374198	0.482437	0.494288
243	th.subtypes	CD4.CM.Th2	fin	0.00341086	0.48399	0.494288
273	th.subtypes	CD8.Naive.Th1	fin	0.004189	0.48034	0.494288
326	th.subtypes	CD4.Naive.Th17	oc	-0.00400531	0.481202	0.494288
428	th.subtypes	CD8.CM.Th9	oc	0.00347496	0.483748	0.494288
639	cd57	CD4.CM.CD57p.HLADRn	fin	0.00268277	0.487406	0.494349
667	cd57	CD8.EMRA.CD57n.HLADRp	fc	-0.00196677	0.490767	0.494349
700	cd57	CD8.CM.CD57p.HLADRp	mo	0.00276956	0.486999	0.494349
235	th.subtypes	CD4.CM.Th1	fc	0.00246169	0.488444	0.495459
325	th.subtypes	CD4.Naive.Th17	fc	0.00179356	0.49158	0.495459
383	th.subtypes	CD4.EM.Th17	pn	0.00144424	0.49322	0.495459
388	th.subtypes	CD4.EM.Th1.17	mo	-0.00140702	0.493394	0.495459
67	b.types	B.HLADRp.CXCR5p	fc	0.034186	0.34368	0.496946
68	b.types	B.HLADRp.CXCR5p	oc	-0.000650503	0.496946	0.496946
69	b.types	B.HLADRp.CXCR5p	fin	-0.0574809	0.249193	0.496946
70	b.types	B.HLADRp.CXCR5p	mo	-0.0372157	0.330646	0.496946
71	b.types	B.HLADRp.CXCR5p	pn	-0.0127549	0.440337	0.496946
72	b.types	B.HLADRp.CXCR5p	ne	0.0913916	0.140559	0.496946
73	b.types	B.HLADRp.CXCR5n	fc	-0.0338633	0.34508	0.496946
74	b.types	B.HLADRp.CXCR5n	oc	0.000902872	0.495761	0.496946
75	b.types	B.HLADRp.CXCR5n	fin	0.0577187	0.248304	0.496946
76	b.types	B.HLADRp.CXCR5n	mo	0.0377122	0.328529	0.496946
77	b.types	B.HLADRp.CXCR5n	pn	0.0127549	0.440337	0.496946
78	b.types	B.HLADRp.CXCR5n	ne	-0.0910008	0.141594	0.496946
261	th.subtypes	CD4.EMRA.Th1	fin	0.000573882	0.497306	0.497306
686	cd57	CD8.EM.CD57n.HLADRp	oc	-0.000398134	0.498131	0.498131
81	nk.types	NK.CD8.CD16n.CD57n	fin	0.00454565	0.478668	0.49855
110	nk.types	NK.CD16p.CD57n	oc	0.00252152	0.488163	0.49855
1	global.l1	Bcells	fc	-0.0200615	0.40667	0.499613
2	global.l1	Bcells	oc	-0.00909834	0.457364	0.499613
4	global.l1	Bcells	mo	-0.0109158	0.448889	0.499613
5	global.l1	Bcells	pn	-0.000625474	0.497063	0.499613
9	global.l1	CD3neg	fin	0.0147436	0.431121	0.499613
25	global.l1	gdT	fc	0.0223058	0.396452	0.499613
27	global.l1	gdT	fin	0.00446999	0.479023	0.499613
29	global.l1	gdT	pn	0.023566	0.390745	0.499613
39	global.l1	CD8T	fin	-0.0142703	0.433311	0.499613
43	global.l1	dnT	fc	0.00134489	0.493686	0.499613
46	global.l1	dnT	mo	-8.23836e-05	0.499613	0.499613
48	global.l1	dnT	ne	0.011649	0.445477	0.499613
53	global.l1	Lymphocytes	pn	-0.00507763	0.476175	0.499613
54	global.l1	Lymphocytes	ne	0.0034131	0.48398	0.499613
57	global.l1	Monocytes	fin	0.00677416	0.468229	0.499613
65	global.l1	Granulocytes	pn	0.00375719	0.482366	0.499613
66	global.l1	Granulocytes	ne	0.0162797	0.424027	0.499613
127	tcell.subtypes	CD4.Naive	fc	0.0759615	0.185324	0.499747
128	tcell.subtypes	CD4.Naive	oc	0.0834863	0.162499	0.499747
129	tcell.subtypes	CD4.Naive	fin	0.0818	0.16745	0.499747
130	tcell.subtypes	CD4.Naive	mo	0.0461933	0.293247	0.499747
131	tcell.subtypes	CD4.Naive	pn	-0.0295732	0.363878	0.499747
132	tcell.subtypes	CD4.Naive	ne	0.050864	0.27459	0.499747
133	tcell.subtypes	CD4.EMRA	fc	-5.37956e-05	0.499747	0.499747
134	tcell.subtypes	CD4.EMRA	oc	-0.0251412	0.383644	0.499747
135	tcell.subtypes	CD4.EMRA	fin	0.0118364	0.444605	0.499747
136	tcell.subtypes	CD4.EMRA	mo	-0.0135001	0.43688	0.499747
137	tcell.subtypes	CD4.EMRA	pn	0.132086	0.0592243	0.499747
138	tcell.subtypes	CD4.EMRA	ne	0.0017983	0.491558	0.499747
139	tcell.subtypes	CD4.EM	fc	-0.0499029	0.278382	0.499747
140	tcell.subtypes	CD4.EM	oc	-0.0764896	0.183661	0.499747
141	tcell.subtypes	CD4.EM	fin	-0.00841042	0.460577	0.499747
142	tcell.subtypes	CD4.EM	mo	-0.0975855	0.124825	0.499747
143	tcell.subtypes	CD4.EM	pn	-0.0136518	0.436176	0.499747
144	tcell.subtypes	CD4.EM	ne	-0.00249344	0.488295	0.499747
145	tcell.subtypes	CD4.CM	fc	-0.106229	0.104971	0.499747
146	tcell.subtypes	CD4.CM	oc	-0.106408	0.104585	0.499747
147	tcell.subtypes	CD4.CM	fin	-0.0208304	0.403161	0.499747
148	tcell.subtypes	CD4.CM	mo	-0.0128237	0.440018	0.499747
149	tcell.subtypes	CD4.CM	pn	0.0345922	0.341921	0.499747
150	tcell.subtypes	CD4.CM	ne	-0.00949666	0.455505	0.499747
151	tcell.subtypes	CD8.CM	fc	-0.0319395	0.353466	0.499747
152	tcell.subtypes	CD8.CM	oc	-0.0766941	0.18302	0.499747
153	tcell.subtypes	CD8.CM	fin	-0.0963362	0.127896	0.499747
154	tcell.subtypes	CD8.CM	mo	0.0530941	0.265892	0.499747
155	tcell.subtypes	CD8.CM	pn	0.0659636	0.218536	0.499747
156	tcell.subtypes	CD8.CM	ne	0.00196021	0.490798	0.499747
157	tcell.subtypes	CD8.Naive	fc	0.00041315	0.49806	0.499747
158	tcell.subtypes	CD8.Naive	oc	0.107827	0.101564	0.499747
159	tcell.subtypes	CD8.Naive	fin	0.115716	0.085904	0.499747
160	tcell.subtypes	CD8.Naive	mo	0.060437	0.238259	0.499747
161	tcell.subtypes	CD8.Naive	pn	-0.0214051	0.400545	0.499747
162	tcell.subtypes	CD8.Naive	ne	0.115456	0.0863903	0.499747
163	tcell.subtypes	CD8.EMRA	fc	0.0151876	0.429068	0.499747
164	tcell.subtypes	CD8.EMRA	oc	-0.00941598	0.455881	0.499747
165	tcell.subtypes	CD8.EMRA	fin	-0.0147523	0.431081	0.499747
166	tcell.subtypes	CD8.EMRA	mo	-0.0391495	0.32243	0.499747
167	tcell.subtypes	CD8.EMRA	pn	0.073137	0.194377	0.499747
168	tcell.subtypes	CD8.EMRA	ne	0.00808047	0.462119	0.499747
169	tcell.subtypes	CD8.EM	fc	-0.00309217	0.485485	0.499747
170	tcell.subtypes	CD8.EM	oc	-0.143387	0.0449196	0.499747
171	tcell.subtypes	CD8.EM	fin	-0.0551465	0.25801	0.499747
172	tcell.subtypes	CD8.EM	mo	-0.0720661	0.197878	0.499747
173	tcell.subtypes	CD8.EM	pn	-0.0936451	0.134687	0.499747
114	nk.types	NK.CD16p.CD57n	ne	-2.15882e-05	0.499899	0.499899

## Sheet: FlowCorrelations-Female
	category	gate	factor	cor	p.val	p.adj
648	cd57	CD8.Naive.CD57p.HLADRp	ne	-0.423432	0.000573689	0.0826112
180	ccr6p	CD4.Naive.CCR6n	ne	0.38335	0.00177083	0.0849999
479	th.whole	CD4.Th9	pn	0.331856	0.00623378	0.0997405
513	th.whole	CD8.Th17	fin	-0.34919	0.00417278	0.0997405
516	th.whole	CD8.Th17	ne	-0.33291	0.00608735	0.0997405
537	cxcr5	CD4.CM.CXCR5p	fin	0.289172	0.0153257	0.166505
538	cxcr5	CD4.CM.CXCR5p	mo	0.320105	0.00808448	0.166505
543	cxcr5	CD4.EM.CXCR5p	fin	0.2758	0.019822	0.166505
545	cxcr5	CD4.EM.CXCR5p	pn	0.277381	0.0192394	0.166505
552	cxcr5	CD8.Naive.CXCR5p	ne	-0.350944	0.0040018	0.166505
153	tcell.subtypes	CD8.CM	fin	-0.356446	0.00350435	0.168209
133	tcell.subtypes	CD4.EMRA	fc	-0.319698	0.00815632	0.17791
136	tcell.subtypes	CD4.EMRA	mo	-0.303338	0.0115248	0.17791
146	tcell.subtypes	CD4.CM	oc	-0.279354	0.0185323	0.17791
158	tcell.subtypes	CD8.Naive	oc	0.283908	0.0169817	0.17791
633	cd57	CD4.CM.CD57n.HLADRp	fin	-0.340034	0.00517237	0.186205
645	cd57	CD8.Naive.CD57p.HLADRp	fin	-0.361057	0.00312992	0.186205
699	cd57	CD8.CM.CD57p.HLADRp	fin	-0.344241	0.00468992	0.186205
152	tcell.subtypes	CD8.CM	oc	-0.240604	0.0370293	0.197489
163	tcell.subtypes	CD8.EMRA	fc	-0.254767	0.0290527	0.197489
166	tcell.subtypes	CD8.EMRA	mo	-0.245962	0.033829	0.197489
168	tcell.subtypes	CD8.EMRA	ne	-0.258147	0.027371	0.197489
463	th.whole	CD4.Th1	fc	-0.184985	0.0861436	0.199381
466	th.whole	CD4.Th1	mo	-0.198349	0.0714007	0.199381
471	th.whole	CD4.Th2	fin	-0.210219	0.0599627	0.199381
473	th.whole	CD4.Th2	pn	-0.239909	0.0374616	0.199381
475	th.whole	CD4.Th9	fc	0.19025	0.0800923	0.199381
476	th.whole	CD4.Th9	oc	0.222662	0.0495281	0.199381
477	th.whole	CD4.Th9	fin	0.1993	0.0704286	0.199381
478	th.whole	CD4.Th9	mo	0.232713	0.0421763	0.199381
483	th.whole	CD4.Th17	fin	-0.231642	0.0429165	0.199381
486	th.whole	CD4.Th17	ne	-0.262465	0.0253376	0.199381
499	th.whole	CD8.Th2	fc	-0.237872	0.0387517	0.199381
501	th.whole	CD8.Th2	fin	-0.222451	0.0496927	0.199381
502	th.whole	CD8.Th2	mo	-0.186377	0.0845117	0.199381
503	th.whole	CD8.Th2	pn	-0.184069	0.0872292	0.199381
504	th.whole	CD8.Th2	ne	-0.184247	0.0870174	0.199381
505	th.whole	CD8.Th9	fc	0.216642	0.0543854	0.199381
508	th.whole	CD8.Th9	mo	0.231264	0.0431799	0.199381
515	th.whole	CD8.Th17	pn	-0.207056	0.0628644	0.199381
528	cxcr5	CD4.Naive.CXCR5p	ne	-0.24526	0.0342352	0.205411
20	global.l1	NK.CD8n	oc	-0.324349	0.00736831	0.211954
26	global.l1	gdT	oc	0.299332	0.0125087	0.211954
36	global.l1	CD4T	ne	0.304407	0.0112735	0.211954
44	global.l1	dnT	oc	0.298021	0.0128457	0.211954
14	global.l1	NK.CD8p	oc	-0.266311	0.023632	0.222816
22	global.l1	NK.CD8n	mo	-0.275426	0.0199619	0.222816
58	global.l1	Monocytes	mo	-0.274529	0.0203009	0.222816
464	th.whole	CD4.Th1	oc	-0.171422	0.103251	0.225274
514	th.whole	CD8.Th17	mo	-0.162916	0.11513	0.24027
177	ccr6p	CD4.Naive.CCR6n	fin	0.250611	0.0312344	0.243126
184	ccr6p	CD4.EMRA.CCR6n	mo	-0.263212	0.0249986	0.243126
188	ccr6p	CD4.EM.CCR6n	oc	-0.220488	0.0512416	0.243126
190	ccr6p	CD4.EM.CCR6n	mo	-0.250619	0.0312299	0.243126
198	ccr6p	CD4.CM.CCR6n	ne	0.24412	0.0349033	0.243126
201	ccr6p	CD8.Naive.CCR6n	fin	0.22632	0.0467449	0.243126
204	ccr6p	CD8.Naive.CCR6n	ne	0.215065	0.0557165	0.243126
208	ccr6p	CD8.EMRA.CCR6n	mo	-0.217636	0.0535589	0.243126
211	ccr6p	CD8.EM.CCR6n	fc	-0.275826	0.0198124	0.243126
214	ccr6p	CD8.EM.CCR6n	mo	-0.220741	0.0510399	0.243126
597	cd57	CD4.EMRA.CD57n.HLADRp	fin	-0.317263	0.00859675	0.247586
138	tcell.subtypes	CD4.EMRA	ne	-0.21351	0.0570529	0.248958
162	tcell.subtypes	CD8.Naive	ne	0.214788	0.0559523	0.248958
159	tcell.subtypes	CD8.Naive	fin	0.207316	0.0626215	0.250486
10	global.l1	CD3neg	mo	0.246893	0.0332958	0.255894
19	global.l1	NK.CD8n	fc	-0.244135	0.0348946	0.255894
2	global.l1	Bcells	oc	-0.169248	0.106201	0.281059
6	global.l1	Bcells	ne	-0.165626	0.111248	0.281059
9	global.l1	CD3neg	fin	0.161465	0.117247	0.281059
15	global.l1	NK.CD8p	fin	-0.208733	0.0613128	0.281059
16	global.l1	NK.CD8p	mo	-0.198246	0.0715072	0.281059
17	global.l1	NK.CD8p	pn	-0.188058	0.0825724	0.281059
23	global.l1	NK.CD8n	pn	-0.166471	0.110056	0.281059
29	global.l1	gdT	pn	0.192501	0.0776017	0.281059
32	global.l1	CD4T	oc	0.224353	0.0482264	0.281059
39	global.l1	CD8T	fin	-0.160117	0.119237	0.281059
40	global.l1	CD8T	mo	-0.174923	0.0986213	0.281059
42	global.l1	CD8T	ne	0.210988	0.059273	0.281059
47	global.l1	dnT	pn	0.184209	0.0870627	0.281059
49	global.l1	Lymphocytes	fc	0.189217	0.0812535	0.281059
50	global.l1	Lymphocytes	oc	0.202614	0.0671172	0.281059
55	global.l1	Monocytes	fc	-0.186637	0.0842104	0.281059
56	global.l1	Monocytes	oc	-0.171353	0.103343	0.281059
61	global.l1	Granulocytes	fc	-0.169191	0.106279	0.281059
62	global.l1	Granulocytes	oc	-0.20082	0.0688952	0.281059
350	th.subtypes	CD4.EMRA.Th1.17	oc	-0.278319	0.0189004	0.283506
355	th.subtypes	CD4.CM.Th9	fc	0.292239	0.0144244	0.283506
356	th.subtypes	CD4.CM.Th9	oc	0.307752	0.0105171	0.283506
357	th.subtypes	CD4.CM.Th9	fin	0.374103	0.00225346	0.283506
358	th.subtypes	CD4.CM.Th9	mo	0.298714	0.0126665	0.283506
359	th.subtypes	CD4.CM.Th9	pn	0.338539	0.00535377	0.283506
399	th.subtypes	CD8.Naive.Th17	fin	-0.336792	0.00557277	0.283506
400	th.subtypes	CD8.Naive.Th17	mo	-0.304408	0.0112733	0.283506
405	th.subtypes	CD8.Naive.Th1.17	fin	0.282199	0.0175505	0.283506
406	th.subtypes	CD8.Naive.Th1.17	mo	0.279625	0.018437	0.283506
420	th.subtypes	CD8.EMRA.Th17	ne	-0.319477	0.00819549	0.283506
426	th.subtypes	CD8.EMRA.Th1.17	ne	0.279938	0.018327	0.283506
435	th.subtypes	CD8.CM.Th17	fin	-0.335094	0.00619556	0.283506
444	th.subtypes	CD8.CM.Th1.17	ne	0.293293	0.0148827	0.283506
453	th.subtypes	CD8.EM.Th17	fin	-0.304191	0.011324	0.283506
456	th.subtypes	CD8.EM.Th17	ne	-0.347614	0.00433182	0.283506
128	tcell.subtypes	CD4.Naive	oc	0.173285	0.100768	0.284522
130	tcell.subtypes	CD4.Naive	mo	0.175026	0.0984868	0.284522
142	tcell.subtypes	CD4.EM	mo	-0.188137	0.0824819	0.284522
151	tcell.subtypes	CD8.CM	fc	0.178413	0.0941559	0.284522
169	tcell.subtypes	CD8.EM	fc	0.186533	0.0843303	0.284522
522	th.whole	CD8.Th1.17	ne	0.224151	0.0483803	0.290282
520	th.whole	CD8.Th1.17	mo	0.176061	0.0971483	0.291445
434	th.subtypes	CD8.CM.Th17	oc	-0.272332	0.0221378	0.295171
437	th.subtypes	CD8.CM.Th17	pn	-0.273785	0.0215555	0.295171
487	th.whole	CD4.Th1.17	fc	-0.139565	0.152474	0.304948
147	tcell.subtypes	CD4.CM	fin	-0.154727	0.127429	0.305829
160	tcell.subtypes	CD8.Naive	mo	0.157914	0.122542	0.305829
164	tcell.subtypes	CD8.EMRA	oc	-0.161346	0.117422	0.305829
579	cd57	CD4.Naive.CD57n.HLADRp	fin	-0.284149	0.0169028	0.310609
591	cd57	CD4.EMRA.CD57p.HLADRp	fin	-0.290863	0.0148231	0.310609
609	cd57	CD4.EM.CD57p.HLADRp	fin	-0.281834	0.017674	0.310609
615	cd57	CD4.EM.CD57n.HLADRp	fin	-0.276906	0.019413	0.310609
391	th.subtypes	CD8.Naive.Th9	fc	0.263732	0.024765	0.312821
625	cd57	CD4.CM.CD57p.HLADRp	fc	0.256251	0.0283042	0.314883
669	cd57	CD8.EMRA.CD57n.HLADRp	fin	-0.25804	0.0274228	0.314883
681	cd57	CD8.EM.CD57p.HLADRp	fin	-0.256006	0.028427	0.314883
698	cd57	CD8.CM.CD57p.HLADRp	oc	-0.263415	0.0249071	0.314883
217	ccr6p	CD8.CM.CCR6n	fc	-0.190938	0.0793249	0.3173
187	ccr6p	CD4.EM.CCR6n	fc	-0.160176	0.119151	0.317735
196	ccr6p	CD4.CM.CCR6n	mo	-0.160294	0.118975	0.317735
200	ccr6p	CD8.Naive.CCR6n	oc	0.171767	0.102788	0.317735
202	ccr6p	CD8.Naive.CCR6n	mo	0.162537	0.115681	0.317735
203	ccr6p	CD8.Naive.CCR6n	pn	0.178786	0.0936869	0.317735
216	ccr6p	CD8.EM.CCR6n	ne	-0.177648	0.0951212	0.317735
654	cd57	CD8.Naive.CD57n.HLADRp	ne	-0.244431	0.0347201	0.317756
660	cd57	CD8.Naive.CD57p.HLADRn	ne	-0.250632	0.0312233	0.317756
663	cd57	CD8.EMRA.CD57p.HLADRp	fin	-0.243441	0.0353063	0.317756
186	ccr6p	CD4.EMRA.CCR6n	ne	0.155572	0.12612	0.31862
470	th.whole	CD4.Th2	oc	-0.131982	0.166113	0.318937
300	th.subtypes	CD8.EM.Th1	ne	0.24025	0.037249	0.319277
319	th.subtypes	CD4.Naive.Th9	fc	0.244272	0.0348134	0.319277
327	th.subtypes	CD4.Naive.Th17	fin	-0.25293	0.0300012	0.319277
328	th.subtypes	CD4.Naive.Th17	mo	-0.242378	0.0359445	0.319277
329	th.subtypes	CD4.Naive.Th17	pn	-0.246316	0.0336253	0.319277
365	th.subtypes	CD4.CM.Th17	pn	-0.256353	0.0282532	0.319277
375	th.subtypes	CD4.EM.Th9	fin	0.249436	0.0318744	0.319277
441	th.subtypes	CD8.CM.Th1.17	fin	0.254878	0.0301936	0.319277
455	th.subtypes	CD8.EM.Th17	pn	-0.245455	0.0341216	0.319277
519	th.whole	CD8.Th1.17	fin	0.135274	0.160101	0.320201
582	cd57	CD4.Naive.CD57n.HLADRp	ne	-0.239218	0.0378955	0.320997
45	global.l1	dnT	fin	0.145674	0.142025	0.323229
67	b.types	B.HLADRp.CXCR5p	fc	-0.105809	0.218838	0.328256
68	b.types	B.HLADRp.CXCR5p	oc	-0.206893	0.0630168	0.328256
70	b.types	B.HLADRp.CXCR5p	mo	-0.114511	0.200353	0.328256
71	b.types	B.HLADRp.CXCR5p	pn	-0.137501	0.156112	0.328256
73	b.types	B.HLADRp.CXCR5n	fc	0.105809	0.218838	0.328256
74	b.types	B.HLADRp.CXCR5n	oc	0.206893	0.0630168	0.328256
76	b.types	B.HLADRp.CXCR5n	mo	0.114511	0.200353	0.328256
77	b.types	B.HLADRp.CXCR5n	pn	0.137501	0.156112	0.328256
549	cxcr5	CD8.Naive.CXCR5p	fin	-0.225802	0.0471316	0.329921
511	th.whole	CD8.Th17	fc	-0.125078	0.179178	0.33079
468	th.whole	CD4.Th1	ne	0.116878	0.195487	0.335121
489	th.whole	CD4.Th1.17	fin	-0.119794	0.189589	0.335121
590	cd57	CD4.EMRA.CD57p.HLADRp	oc	-0.214158	0.0564925	0.339195
617	cd57	CD4.EM.CD57n.HLADRp	pn	-0.221471	0.0504613	0.339195
635	cd57	CD4.CM.CD57n.HLADRp	pn	-0.217027	0.0540635	0.339195
644	cd57	CD8.Naive.CD57p.HLADRp	oc	-0.222325	0.049791	0.339195
647	cd57	CD8.Naive.CD57p.HLADRp	pn	-0.218841	0.0525699	0.339195
657	cd57	CD8.Naive.CD57p.HLADRn	fin	-0.225741	0.0471773	0.339195
696	cd57	CD8.EM.CD57p.HLADRn	ne	-0.214112	0.0565326	0.339195
339	th.subtypes	CD4.EMRA.Th9	fin	0.230077	0.0440155	0.340765
351	th.subtypes	CD4.EMRA.Th1.17	fin	-0.23191	0.0427303	0.340765
397	th.subtypes	CD8.Naive.Th17	fc	-0.230245	0.0438964	0.340765
87	nk.types	NK.CD8.CD16p.CD57n	fin	0.260355	0.0263153	0.34146
104	nk.types	NK.CD16n.CD57n	oc	0.283046	0.0172668	0.34146
107	nk.types	NK.CD16n.CD57n	pn	0.299633	0.0124324	0.34146
123	nk.types	NK.CD16n.CD57p	fin	-0.25595	0.028455	0.34146
206	ccr6p	CD8.EMRA.CCR6n	oc	-0.143921	0.144974	0.347937
231	th.subtypes	CD4.Naive.Th2	fin	-0.226597	0.0465397	0.348946
306	th.subtypes	CD8.EM.Th2	ne	-0.215	0.0557716	0.348946
318	th.subtypes	CD8.EMRA.Th2	ne	-0.219798	0.0517952	0.348946
322	th.subtypes	CD4.Naive.Th9	mo	0.218878	0.0525401	0.348946
362	th.subtypes	CD4.CM.Th17	oc	-0.216347	0.0546319	0.348946
377	th.subtypes	CD4.EM.Th9	pn	0.217622	0.0535701	0.348946
412	th.subtypes	CD8.EMRA.Th9	mo	0.213913	0.0567038	0.348946
438	th.subtypes	CD8.CM.Th17	ne	-0.222959	0.050899	0.348946
13	global.l1	NK.CD8p	fc	-0.124941	0.179445	0.349257
33	global.l1	CD4T	fin	-0.12978	0.170214	0.349257
53	global.l1	Lymphocytes	pn	0.124695	0.17992	0.349257
57	global.l1	Monocytes	fin	-0.13054	0.168791	0.349257
65	global.l1	Granulocytes	pn	-0.130573	0.16873	0.349257
373	th.subtypes	CD4.EM.Th9	fc	0.211583	0.0587428	0.352457
242	th.subtypes	CD4.CM.Th2	oc	-0.200475	0.0692411	0.353755
270	th.subtypes	CD4.EMRA.Th2	ne	-0.200775	0.0689401	0.353755
279	th.subtypes	CD8.Naive.Th2	fin	-0.204849	0.0649509	0.353755
321	th.subtypes	CD4.Naive.Th9	fin	0.204725	0.0650701	0.353755
348	th.subtypes	CD4.EMRA.Th17	ne	-0.198984	0.0707511	0.353755
442	th.subtypes	CD8.CM.Th1.17	mo	0.205723	0.0659301	0.353755
445	th.subtypes	CD8.EM.Th9	fc	0.204564	0.0652247	0.353755
448	th.subtypes	CD8.EM.Th9	mo	0.199799	0.069923	0.353755
592	cd57	CD4.EMRA.CD57p.HLADRp	mo	-0.207649	0.0623128	0.354917
651	cd57	CD8.Naive.CD57n.HLADRp	fin	-0.205762	0.0640821	0.354917
181	ccr6p	CD4.EMRA.CCR6n	fc	-0.13461	0.161303	0.356891
182	ccr6p	CD4.EMRA.CCR6n	oc	-0.133362	0.163575	0.356891
312	th.subtypes	CD8.EMRA.Th1	ne	0.196512	0.0733079	0.359059
235	th.subtypes	CD4.CM.Th1	fc	-0.193346	0.0766818	0.360856
303	th.subtypes	CD8.EM.Th2	fin	-0.193423	0.0765986	0.360856
573	cd57	CD4.Naive.CD57p.HLADRp	fin	-0.193739	0.0762572	0.363808
576	cd57	CD4.Naive.CD57p.HLADRp	ne	-0.196622	0.073193	0.363808
608	cd57	CD4.EM.CD57p.HLADRp	oc	-0.188401	0.08218	0.363808
618	cd57	CD4.EM.CD57n.HLADRp	ne	-0.190017	0.080353	0.363808
677	cd57	CD8.EMRA.CD57p.HLADRn	pn	0.191801	0.0783695	0.363808
678	cd57	CD8.EMRA.CD57p.HLADRn	ne	-0.186942	0.0838564	0.363808
697	cd57	CD8.CM.CD57p.HLADRp	fc	0.19811	0.0716471	0.363808
711	cd57	CD8.CM.CD57p.HLADRn	fin	-0.185192	0.0858992	0.363808
462	th.subtypes	CD8.EM.Th1.17	ne	0.190997	0.0792588	0.36581
492	th.whole	CD4.Th1.17	ne	-0.10026	0.231106	0.36977
507	th.whole	CD8.Th9	fin	0.103036	0.224921	0.36977
574	cd57	CD4.Naive.CD57p.HLADRp	mo	-0.181325	0.0905425	0.369803
583	cd57	CD4.Naive.CD57p.HLADRn	fc	-0.174421	0.0992754	0.369803
614	cd57	CD4.EM.CD57n.HLADRp	oc	-0.173802	0.100086	0.369803
632	cd57	CD4.CM.CD57n.HLADRp	oc	-0.170248	0.104836	0.369803
656	cd57	CD8.Naive.CD57p.HLADRn	oc	-0.173827	0.100054	0.369803
670	cd57	CD8.EMRA.CD57n.HLADRp	mo	-0.172094	0.10235	0.369803
685	cd57	CD8.EM.CD57n.HLADRp	fc	-0.169914	0.105291	0.369803
280	th.subtypes	CD8.Naive.Th2	mo	-0.18607	0.0848699	0.373059
325	th.subtypes	CD4.Naive.Th17	fc	-0.182923	0.0886015	0.373059
334	th.subtypes	CD4.Naive.Th1.17	mo	0.183241	0.0882198	0.373059
337	th.subtypes	CD4.EMRA.Th9	fc	0.183787	0.087566	0.373059
415	th.subtypes	CD8.EMRA.Th17	fc	-0.186287	0.0846173	0.373059
680	cd57	CD8.EM.CD57p.HLADRp	oc	-0.167232	0.108989	0.373677
525	cxcr5	CD4.Naive.CXCR5p	fin	-0.0922558	0.24944	0.37416
526	cxcr5	CD4.Naive.CXCR5p	mo	0.10071	0.230097	0.37416
527	cxcr5	CD4.Naive.CXCR5p	pn	0.12697	0.175538	0.37416
581	cd57	CD4.Naive.CD57n.HLADRp	pn	-0.16238	0.115909	0.377692
629	cd57	CD4.CM.CD57p.HLADRp	pn	0.164389	0.113008	0.377692
668	cd57	CD8.EMRA.CD57n.HLADRp	oc	-0.159414	0.120285	0.377692
695	cd57	CD8.EM.CD57p.HLADRn	pn	0.159169	0.120652	0.377692
523	cxcr5	CD4.Naive.CXCR5p	fc	-0.0657219	0.315171	0.378205
129	tcell.subtypes	CD4.Naive	fin	0.117203	0.194824	0.378442
131	tcell.subtypes	CD4.Naive	pn	-0.0937665	0.245923	0.378442
134	tcell.subtypes	CD4.EMRA	oc	-0.0920253	0.249979	0.378442
140	tcell.subtypes	CD4.EM	oc	-0.0909901	0.252407	0.378442
143	tcell.subtypes	CD4.EM	pn	0.121826	0.185543	0.378442
144	tcell.subtypes	CD4.EM	ne	0.102644	0.22579	0.378442
145	tcell.subtypes	CD4.CM	fc	-0.0877096	0.260179	0.378442
148	tcell.subtypes	CD4.CM	mo	-0.099606	0.232576	0.378442
150	tcell.subtypes	CD4.CM	ne	-0.0944902	0.244248	0.378442
155	tcell.subtypes	CD8.CM	pn	0.109616	0.210636	0.378442
165	tcell.subtypes	CD8.EMRA	fin	-0.0987172	0.234582	0.378442
167	tcell.subtypes	CD8.EMRA	pn	-0.131903	0.16626	0.378442
170	tcell.subtypes	CD8.EM	oc	-0.0909211	0.252569	0.378442
197	ccr6p	CD4.CM.CCR6n	pn	-0.123961	0.18135	0.37847
220	ccr6p	CD8.CM.CCR6n	mo	-0.119651	0.189875	0.379751
467	th.whole	CD4.Th1	pn	-0.0936615	0.246167	0.380959
484	th.whole	CD4.Th17	mo	-0.0903251	0.253972	0.380959
191	ccr6p	CD4.EM.CCR6n	pn	-0.114479	0.200418	0.384803
34	global.l1	CD4T	mo	-0.112544	0.204449	0.385532
636	cd57	CD4.CM.CD57n.HLADRp	ne	-0.154846	0.127243	0.386891
684	cd57	CD8.EM.CD57p.HLADRp	ne	-0.153744	0.128964	0.386891
469	th.whole	CD4.Th2	fc	-0.0852665	0.266043	0.386972
267	th.subtypes	CD4.EMRA.Th2	fin	-0.178304	0.0942924	0.387459
277	th.subtypes	CD8.Naive.Th2	fc	-0.168712	0.106937	0.387459
285	th.subtypes	CD8.CM.Th1	fin	-0.166164	0.110487	0.387459
345	th.subtypes	CD4.EMRA.Th17	fin	-0.170899	0.103954	0.387459
360	th.subtypes	CD4.CM.Th9	ne	0.165522	0.111394	0.387459
364	th.subtypes	CD4.CM.Th17	mo	-0.168126	0.107746	0.387459
369	th.subtypes	CD4.CM.Th1.17	fin	-0.172902	0.101275	0.387459
394	th.subtypes	CD8.Naive.Th9	mo	0.170998	0.103821	0.387459
395	th.subtypes	CD8.Naive.Th9	pn	0.16681	0.109579	0.387459
436	th.subtypes	CD8.CM.Th17	mo	-0.168723	0.109088	0.387459
451	th.subtypes	CD8.EM.Th17	fc	-0.17142	0.103252	0.387459
454	th.subtypes	CD8.EM.Th17	mo	-0.166202	0.110434	0.387459
465	th.whole	CD4.Th1	fin	-0.0577376	0.336266	0.388855
472	th.whole	CD4.Th2	mo	-0.0742818	0.29319	0.388855
480	th.whole	CD4.Th9	ne	-0.0532393	0.34838	0.388855
481	th.whole	CD4.Th17	fc	-0.0615928	0.326012	0.388855
482	th.whole	CD4.Th17	oc	-0.0782232	0.283307	0.388855
485	th.whole	CD4.Th17	pn	-0.0524113	0.350627	0.388855
488	th.whole	CD4.Th1.17	oc	-0.0620748	0.324739	0.388855
491	th.whole	CD4.Th1.17	pn	0.0675609	0.310391	0.388855
500	th.whole	CD8.Th2	oc	-0.070356	0.303185	0.388855
506	th.whole	CD8.Th9	oc	0.050274	0.35645	0.388855
512	th.whole	CD8.Th17	oc	-0.0653183	0.316224	0.388855
610	cd57	CD4.EM.CD57p.HLADRp	mo	-0.151602	0.132348	0.38894
474	th.whole	CD4.Th2	ne	-0.0471242	0.365091	0.389431
607	cd57	CD4.EM.CD57p.HLADRp	fc	0.135541	0.159619	0.389579
622	cd57	CD4.EM.CD57p.HLADRn	mo	-0.135818	0.159121	0.389579
623	cd57	CD4.EM.CD57p.HLADRn	pn	0.144536	0.143935	0.389579
642	cd57	CD4.CM.CD57p.HLADRn	ne	-0.138784	0.153844	0.389579
649	cd57	CD8.Naive.CD57n.HLADRp	fc	-0.135848	0.159066	0.389579
652	cd57	CD8.Naive.CD57n.HLADRp	mo	-0.141974	0.148296	0.389579
661	cd57	CD8.EMRA.CD57p.HLADRp	fc	0.144151	0.144585	0.389579
694	cd57	CD8.EM.CD57p.HLADRn	mo	0.135773	0.159201	0.389579
702	cd57	CD8.CM.CD57p.HLADRp	ne	-0.138184	0.154901	0.389579
714	cd57	CD8.CM.CD57p.HLADRn	ne	-0.145676	0.142022	0.389579
237	th.subtypes	CD4.CM.Th1	fin	-0.162363	0.115933	0.390219
247	th.subtypes	CD4.EM.Th1	fc	-0.160485	0.118692	0.390219
317	th.subtypes	CD8.EMRA.Th2	pn	-0.163427	0.114391	0.390219
374	th.subtypes	CD4.EM.Th9	oc	0.161277	0.117523	0.390219
517	th.whole	CD8.Th1.17	fc	0.0876751	0.260261	0.390391
627	cd57	CD4.CM.CD57p.HLADRp	fin	-0.133778	0.162816	0.390758
315	th.subtypes	CD8.EMRA.Th2	fin	-0.156835	0.124182	0.392152
385	th.subtypes	CD4.EM.Th1.17	fc	-0.157423	0.123286	0.392152
401	th.subtypes	CD8.Naive.Th17	pn	-0.158585	0.121529	0.392152
233	th.subtypes	CD4.Naive.Th2	pn	-0.141664	0.148828	0.392269
238	th.subtypes	CD4.CM.Th1	mo	-0.147011	0.139803	0.392269
249	th.subtypes	CD4.EM.Th1	fin	-0.142185	0.147934	0.392269
252	th.subtypes	CD4.EM.Th1	ne	0.137054	0.156908	0.392269
265	th.subtypes	CD4.EMRA.Th2	fc	-0.153511	0.129329	0.392269
276	th.subtypes	CD8.Naive.Th1	ne	0.140509	0.150827	0.392269
281	th.subtypes	CD8.Naive.Th2	pn	-0.150799	0.133633	0.392269
282	th.subtypes	CD8.Naive.Th2	ne	-0.137955	0.155308	0.392269
288	th.subtypes	CD8.CM.Th1	ne	0.143584	0.145546	0.392269
304	th.subtypes	CD8.EM.Th2	mo	-0.154102	0.128403	0.392269
305	th.subtypes	CD8.EM.Th2	pn	-0.148818	0.136837	0.392269
316	th.subtypes	CD8.EMRA.Th2	mo	-0.139904	0.151881	0.392269
340	th.subtypes	CD4.EMRA.Th9	mo	0.151312	0.132811	0.392269
392	th.subtypes	CD8.Naive.Th9	oc	0.138401	0.154518	0.392269
402	th.subtypes	CD8.Naive.Th17	ne	-0.137798	0.155585	0.392269
409	th.subtypes	CD8.EMRA.Th9	fc	0.146759	0.140221	0.392269
417	th.subtypes	CD8.EMRA.Th17	fin	-0.138694	0.154003	0.392269
418	th.subtypes	CD8.EMRA.Th17	mo	-0.13728	0.156505	0.392269
427	th.subtypes	CD8.CM.Th9	fc	0.14583	0.144037	0.392269
443	th.subtypes	CD8.CM.Th1.17	pn	0.146713	0.142566	0.392269
419	th.subtypes	CD8.EMRA.Th17	pn	-0.136063	0.158681	0.392612
224	th.subtypes	CD4.Naive.Th1	oc	-0.130809	0.16829	0.394955
243	th.subtypes	CD4.CM.Th2	fin	-0.13016	0.169502	0.394955
256	th.subtypes	CD4.EM.Th2	mo	0.130899	0.168123	0.394955
269	th.subtypes	CD4.EMRA.Th2	pn	-0.134606	0.161309	0.394955
387	th.subtypes	CD4.EM.Th1.17	fin	-0.132199	0.165713	0.394955
424	th.subtypes	CD8.EMRA.Th1.17	mo	0.131024	0.167889	0.394955
30	global.l1	gdT	ne	0.106168	0.218057	0.399772
52	global.l1	Lymphocytes	mo	0.103332	0.224268	0.400045
1	global.l1	Bcells	fc	-0.0678897	0.30954	0.400741
3	global.l1	Bcells	fin	0.0741156	0.29361	0.400741
4	global.l1	Bcells	mo	-0.0747649	0.29197	0.400741
5	global.l1	Bcells	pn	-0.0919122	0.250244	0.400741
7	global.l1	CD3neg	fc	0.0854729	0.265545	0.400741
8	global.l1	CD3neg	oc	0.0625234	0.323556	0.400741
11	global.l1	CD3neg	pn	0.0586041	0.333951	0.400741
18	global.l1	NK.CD8p	ne	-0.0728628	0.296786	0.400741
37	global.l1	CD8T	fc	-0.0720189	0.298934	0.400741
38	global.l1	CD8T	oc	0.0731854	0.295966	0.400741
43	global.l1	dnT	fc	-0.0590809	0.332679	0.400741
48	global.l1	dnT	ne	0.089377	0.256213	0.400741
51	global.l1	Lymphocytes	fin	0.0809571	0.276544	0.400741
54	global.l1	Lymphocytes	ne	-0.0629474	0.322439	0.400741
60	global.l1	Monocytes	ne	-0.0621528	0.324533	0.400741
63	global.l1	Granulocytes	fin	-0.0716624	0.299843	0.400741
64	global.l1	Granulocytes	mo	-0.0964664	0.239703	0.400741
66	global.l1	Granulocytes	ne	0.0599762	0.330297	0.400741
205	ccr6p	CD8.EMRA.CCR6n	fc	-0.102746	0.225563	0.404903
207	ccr6p	CD8.EMRA.CCR6n	fin	-0.101758	0.227758	0.404903
659	cd57	CD8.Naive.CD57p.HLADRn	pn	-0.128903	0.171864	0.405713
637	cd57	CD4.CM.CD57p.HLADRn	fc	-0.12687	0.175729	0.408145
509	th.whole	CD8.Th9	pn	0.0373317	0.392366	0.409425
531	cxcr5	CD4.EMRA.CXCR5p	fin	0.141054	0.149882	0.410653
536	cxcr5	CD4.CM.CXCR5p	oc	0.172146	0.10228	0.410653
539	cxcr5	CD4.CM.CXCR5p	pn	0.162832	0.115252	0.410653
542	cxcr5	CD4.EM.CXCR5p	oc	0.11887	0.191446	0.410653
546	cxcr5	CD4.EM.CXCR5p	ne	0.170428	0.104592	0.410653
547	cxcr5	CD8.Naive.CXCR5p	fc	-0.12119	0.186805	0.410653
548	cxcr5	CD8.Naive.CXCR5p	oc	-0.155963	0.125517	0.410653
551	cxcr5	CD8.Naive.CXCR5p	pn	-0.128194	0.173206	0.410653
555	cxcr5	CD8.EMRA.CXCR5p	fin	0.13632	0.158219	0.410653
558	cxcr5	CD8.EMRA.CXCR5p	ne	-0.132848	0.164518	0.410653
561	cxcr5	CD8.CM.CXCR5p	fin	0.181518	0.0903062	0.410653
562	cxcr5	CD8.CM.CXCR5p	mo	0.195223	0.0746679	0.410653
567	cxcr5	CD8.EM.CXCR5p	fin	0.112126	0.205326	0.410653
568	cxcr5	CD8.EM.CXCR5p	mo	0.124156	0.180969	0.410653
570	cxcr5	CD8.EM.CXCR5p	ne	-0.11605	0.19718	0.410653
268	th.subtypes	CD4.EMRA.Th2	mo	-0.125525	0.178313	0.411492
274	th.subtypes	CD8.Naive.Th1	mo	0.124447	0.180403	0.411629
408	th.subtypes	CD8.Naive.Th1.17	ne	0.123729	0.181803	0.411629
135	tcell.subtypes	CD4.EMRA	fin	-0.0741156	0.29361	0.414508
690	cd57	CD8.EM.CD57n.HLADRp	ne	-0.122544	0.184128	0.414527
705	cd57	CD8.CM.CD57n.HLADRp	fin	-0.122489	0.184234	0.414527
572	cd57	CD4.Naive.CD57p.HLADRp	oc	-0.103025	0.224946	0.416515
577	cd57	CD4.Naive.CD57n.HLADRp	fc	-0.10163	0.228043	0.416515
580	cd57	CD4.Naive.CD57n.HLADRp	mo	-0.10687	0.216533	0.416515
584	cd57	CD4.Naive.CD57p.HLADRn	oc	-0.0990298	0.233875	0.416515
585	cd57	CD4.Naive.CD57p.HLADRn	fin	-0.116443	0.196376	0.416515
586	cd57	CD4.Naive.CD57p.HLADRn	mo	-0.11282	0.203871	0.416515
596	cd57	CD4.EMRA.CD57n.HLADRp	oc	-0.108105	0.21387	0.416515
598	cd57	CD4.EMRA.CD57n.HLADRp	mo	-0.0950863	0.242872	0.416515
602	cd57	CD4.EMRA.CD57p.HLADRn	oc	-0.0958052	0.241218	0.416515
605	cd57	CD4.EMRA.CD57p.HLADRn	pn	0.10883	0.212313	0.416515
631	cd57	CD4.CM.CD57n.HLADRp	fc	0.10863	0.212742	0.416515
634	cd57	CD4.CM.CD57n.HLADRp	mo	-0.0963628	0.23994	0.416515
641	cd57	CD4.CM.CD57p.HLADRn	pn	0.0950452	0.242967	0.416515
653	cd57	CD8.Naive.CD57n.HLADRp	pn	-0.115634	0.198036	0.416515
688	cd57	CD8.EM.CD57n.HLADRp	mo	-0.112337	0.204883	0.416515
691	cd57	CD8.EM.CD57p.HLADRn	fc	0.0986929	0.234637	0.416515
708	cd57	CD8.CM.CD57n.HLADRp	ne	-0.0963213	0.240035	0.416515
709	cd57	CD8.CM.CD57p.HLADRn	fc	0.118418	0.192359	0.416515
710	cd57	CD8.CM.CD57p.HLADRn	oc	-0.103664	0.223535	0.416515
712	cd57	CD8.CM.CD57p.HLADRn	mo	0.100129	0.231399	0.416515
31	global.l1	CD4T	fc	-0.051098	0.354201	0.417452
141	tcell.subtypes	CD4.EM	fin	0.0693128	0.305866	0.419474
587	cd57	CD4.Naive.CD57p.HLADRn	pn	-0.0904777	0.253613	0.421275
599	cd57	CD4.EMRA.CD57n.HLADRp	pn	-0.092472	0.248935	0.421275
600	cd57	CD4.EMRA.CD57n.HLADRp	ne	-0.0756958	0.289627	0.421275
604	cd57	CD4.EMRA.CD57p.HLADRn	mo	-0.0849443	0.266822	0.421275
613	cd57	CD4.EM.CD57n.HLADRp	fc	0.0764577	0.287715	0.421275
628	cd57	CD4.CM.CD57p.HLADRp	mo	0.0784281	0.282797	0.421275
630	cd57	CD4.CM.CD57p.HLADRp	ne	-0.0821314	0.273663	0.421275
640	cd57	CD4.CM.CD57p.HLADRn	mo	-0.0763705	0.287933	0.421275
662	cd57	CD8.EMRA.CD57p.HLADRp	oc	-0.0877871	0.259993	0.421275
671	cd57	CD8.EMRA.CD57n.HLADRp	pn	-0.0770075	0.286339	0.421275
676	cd57	CD8.EMRA.CD57p.HLADRn	mo	0.0790086	0.281356	0.421275
682	cd57	CD8.EM.CD57p.HLADRp	mo	-0.0874112	0.260891	0.421275
683	cd57	CD8.EM.CD57p.HLADRp	pn	-0.0757667	0.289448	0.421275
689	cd57	CD8.EM.CD57n.HLADRp	pn	-0.0837951	0.269607	0.421275
701	cd57	CD8.CM.CD57p.HLADRp	pn	-0.0856708	0.265068	0.421275
245	th.subtypes	CD4.CM.Th2	pn	-0.119797	0.189583	0.421296
326	th.subtypes	CD4.Naive.Th17	oc	-0.119994	0.189189	0.421296
12	global.l1	CD3neg	ne	-0.0466059	0.366519	0.424391
578	cd57	CD4.Naive.CD57n.HLADRp	oc	-0.0618171	0.32542	0.42465
588	cd57	CD4.Naive.CD57p.HLADRn	ne	-0.0569705	0.33832	0.42465
589	cd57	CD4.EMRA.CD57p.HLADRp	fc	0.068125	0.308931	0.42465
594	cd57	CD4.EMRA.CD57p.HLADRp	ne	0.0661544	0.314044	0.42465
611	cd57	CD4.EM.CD57p.HLADRp	pn	0.0696613	0.30497	0.42465
620	cd57	CD4.EM.CD57p.HLADRn	oc	-0.0555715	0.34208	0.42465
626	cd57	CD4.CM.CD57p.HLADRp	oc	-0.0628596	0.322671	0.42465
639	cd57	CD4.CM.CD57p.HLADRn	fin	-0.0631808	0.321825	0.42465
643	cd57	CD8.Naive.CD57p.HLADRp	fc	-0.0588921	0.333182	0.42465
646	cd57	CD8.Naive.CD57p.HLADRp	mo	-0.0656878	0.31526	0.42465
650	cd57	CD8.Naive.CD57n.HLADRp	oc	-0.0570715	0.338049	0.42465
666	cd57	CD8.EMRA.CD57p.HLADRp	ne	-0.0601185	0.329919	0.42465
672	cd57	CD8.EMRA.CD57n.HLADRp	ne	-0.0729665	0.296522	0.42465
675	cd57	CD8.EMRA.CD57p.HLADRn	fin	0.0561482	0.340528	0.42465
679	cd57	CD8.EM.CD57p.HLADRp	fc	0.0581357	0.335201	0.42465
707	cd57	CD8.CM.CD57n.HLADRp	pn	-0.0562249	0.340322	0.42465
713	cd57	CD8.CM.CD57p.HLADRn	pn	0.0648725	0.317389	0.42465
563	cxcr5	CD8.CM.CXCR5p	pn	0.103885	0.223049	0.425821
624	cd57	CD4.EM.CD57p.HLADRn	ne	-0.0529811	0.34908	0.425996
655	cd57	CD8.Naive.CD57p.HLADRn	fc	0.0534561	0.347793	0.425996
376	th.subtypes	CD4.EM.Th9	mo	0.11696	0.195319	0.43006
226	th.subtypes	CD4.Naive.Th1	mo	-0.102159	0.226865	0.431811
232	th.subtypes	CD4.Naive.Th2	mo	-0.0811132	0.276161	0.431811
246	th.subtypes	CD4.CM.Th2	ne	-0.078667	0.282204	0.431811
250	th.subtypes	CD4.EM.Th1	mo	-0.102332	0.226482	0.431811
253	th.subtypes	CD4.EM.Th2	fc	0.0927333	0.248326	0.431811
257	th.subtypes	CD4.EM.Th2	pn	-0.104753	0.221145	0.431811
259	th.subtypes	CD4.EMRA.Th1	fc	-0.0811573	0.276052	0.431811
260	th.subtypes	CD4.EMRA.Th1	oc	-0.106159	0.218076	0.431811
264	th.subtypes	CD4.EMRA.Th1	ne	0.113859	0.201706	0.431811
266	th.subtypes	CD4.EMRA.Th2	oc	-0.0892019	0.256628	0.431811
271	th.subtypes	CD8.Naive.Th1	fc	0.0778341	0.284276	0.431811
273	th.subtypes	CD8.Naive.Th1	fin	0.0990973	0.233723	0.431811
283	th.subtypes	CD8.CM.Th1	fc	-0.113517	0.202417	0.431811
286	th.subtypes	CD8.CM.Th1	mo	-0.0835628	0.270171	0.431811
291	th.subtypes	CD8.CM.Th2	fin	-0.0970307	0.238413	0.431811
292	th.subtypes	CD8.CM.Th2	mo	-0.101442	0.228463	0.431811
297	th.subtypes	CD8.EM.Th1	fin	-0.0909428	0.252518	0.431811
308	th.subtypes	CD8.EMRA.Th1	oc	-0.102825	0.225388	0.431811
313	th.subtypes	CD8.EMRA.Th2	fc	-0.102161	0.22686	0.431811
314	th.subtypes	CD8.EMRA.Th2	oc	-0.0796724	0.279713	0.431811
320	th.subtypes	CD4.Naive.Th9	oc	0.0962004	0.240312	0.431811
323	th.subtypes	CD4.Naive.Th9	pn	0.095026	0.243011	0.431811
330	th.subtypes	CD4.Naive.Th17	ne	-0.0782365	0.283274	0.431811
338	th.subtypes	CD4.EMRA.Th9	oc	0.092753	0.24828	0.431811
343	th.subtypes	CD4.EMRA.Th17	fc	-0.0828228	0.271974	0.431811
349	th.subtypes	CD4.EMRA.Th1.17	fc	-0.103936	0.222937	0.431811
352	th.subtypes	CD4.EMRA.Th1.17	mo	-0.0872536	0.261268	0.431811
361	th.subtypes	CD4.CM.Th17	fc	-0.102058	0.22709	0.431811
363	th.subtypes	CD4.CM.Th17	fin	-0.098268	0.235599	0.431811
367	th.subtypes	CD4.CM.Th1.17	fc	-0.0824793	0.272813	0.431811
371	th.subtypes	CD4.CM.Th1.17	pn	0.0815559	0.275074	0.431811
378	th.subtypes	CD4.EM.Th9	ne	0.0917609	0.250598	0.431811
381	th.subtypes	CD4.EM.Th17	fin	-0.0857599	0.264854	0.431811
386	th.subtypes	CD4.EM.Th1.17	oc	-0.0787408	0.282021	0.431811
388	th.subtypes	CD4.EM.Th1.17	mo	-0.0919466	0.250163	0.431811
390	th.subtypes	CD4.EM.Th1.17	ne	0.103507	0.223881	0.431811
396	th.subtypes	CD8.Naive.Th9	ne	0.0832075	0.271036	0.431811
398	th.subtypes	CD8.Naive.Th17	oc	-0.0823086	0.27323	0.431811
410	th.subtypes	CD8.EMRA.Th9	oc	0.0934588	0.246637	0.431811
421	th.subtypes	CD8.EMRA.Th1.17	fc	0.112007	0.205576	0.431811
423	th.subtypes	CD8.EMRA.Th1.17	fin	0.0912029	0.251907	0.431811
425	th.subtypes	CD8.EMRA.Th1.17	pn	0.100055	0.231566	0.431811
430	th.subtypes	CD8.CM.Th9	mo	0.115597	0.200335	0.431811
433	th.subtypes	CD8.CM.Th17	fc	-0.0805355	0.279442	0.431811
439	th.subtypes	CD8.CM.Th1.17	fc	0.107803	0.216693	0.431811
440	th.subtypes	CD8.CM.Th1.17	oc	0.0894081	0.258124	0.431811
446	th.subtypes	CD8.EM.Th9	oc	0.0892649	0.256479	0.431811
447	th.subtypes	CD8.EM.Th9	fin	0.0889388	0.257252	0.431811
449	th.subtypes	CD8.EM.Th9	pn	0.106187	0.218015	0.431811
619	cd57	CD4.EM.CD57p.HLADRn	fc	-0.0481224	0.362345	0.431843
621	cd57	CD4.EM.CD57p.HLADRn	fin	-0.0493767	0.358905	0.431843
703	cd57	CD8.CM.CD57n.HLADRp	fc	0.0479323	0.362868	0.431843
229	th.subtypes	CD4.Naive.Th2	fc	-0.0702296	0.30351	0.432645
248	th.subtypes	CD4.EM.Th1	oc	-0.0731509	0.296054	0.432645
263	th.subtypes	CD4.EMRA.Th1	pn	-0.0758205	0.289313	0.432645
290	th.subtypes	CD8.CM.Th2	oc	-0.0715686	0.300082	0.432645
293	th.subtypes	CD8.CM.Th2	pn	-0.0717643	0.299583	0.432645
324	th.subtypes	CD4.Naive.Th9	ne	0.0708936	0.301808	0.432645
346	th.subtypes	CD4.EMRA.Th17	mo	-0.0723253	0.298153	0.432645
383	th.subtypes	CD4.EM.Th17	pn	-0.0729139	0.296656	0.432645
384	th.subtypes	CD4.EM.Th17	ne	-0.0704099	0.303047	0.432645
411	th.subtypes	CD8.EMRA.Th9	fin	0.0768466	0.286741	0.432645
432	th.subtypes	CD8.CM.Th9	ne	-0.0704438	0.304654	0.432645
510	th.whole	CD8.Th9	ne	0.0255659	0.425817	0.434877
342	th.subtypes	CD4.EMRA.Th9	ne	0.0679765	0.309315	0.435411
370	th.subtypes	CD4.CM.Th1.17	mo	0.067623	0.31023	0.435411
275	th.subtypes	CD8.Naive.Th1	pn	0.0639571	0.319786	0.436072
289	th.subtypes	CD8.CM.Th2	fc	-0.0649006	0.317316	0.436072
294	th.subtypes	CD8.CM.Th2	ne	-0.0639882	0.319705	0.436072
296	th.subtypes	CD8.EM.Th1	oc	-0.0655943	0.315504	0.436072
333	th.subtypes	CD4.Naive.Th1.17	fin	0.0639928	0.319693	0.436072
189	ccr6p	CD4.EM.CCR6n	fin	-0.0859327	0.264438	0.436526
213	ccr6p	CD8.EM.CCR6n	fin	-0.0787802	0.281923	0.436526
218	ccr6p	CD8.CM.CCR6n	oc	-0.0853658	0.265804	0.436526
221	ccr6p	CD8.CM.CCR6n	pn	-0.0804363	0.277827	0.436526
230	th.subtypes	CD4.Naive.Th2	oc	0.0625234	0.323556	0.43872
24	global.l1	NK.CD8n	ne	0.0397308	0.38563	0.43882
127	tcell.subtypes	CD4.Naive	fc	0.0510291	0.354389	0.439524
139	tcell.subtypes	CD4.EM	fc	-0.0500313	0.357114	0.439524
171	tcell.subtypes	CD8.EM	fin	0.0548352	0.344064	0.439524
174	tcell.subtypes	CD8.EM	ne	-0.0512355	0.353827	0.439524
240	th.subtypes	CD4.CM.Th1	ne	0.0561068	0.340639	0.443233
241	th.subtypes	CD4.CM.Th2	fc	-0.0560529	0.340784	0.443233
272	th.subtypes	CD8.Naive.Th1	oc	-0.0560709	0.340736	0.443233
295	th.subtypes	CD8.EM.Th1	fc	-0.0594938	0.331579	0.443233
301	th.subtypes	CD8.EM.Th2	fc	-0.0557279	0.341659	0.443233
353	th.subtypes	CD4.EMRA.Th1.17	pn	-0.0580377	0.335463	0.443233
407	th.subtypes	CD8.Naive.Th1.17	pn	-0.0559148	0.341156	0.443233
431	th.subtypes	CD8.CM.Th9	pn	-0.0568144	0.340169	0.443233
310	th.subtypes	CD8.EMRA.Th1	mo	0.054961	0.343725	0.443516
287	th.subtypes	CD8.CM.Th1	pn	-0.0541606	0.345886	0.443918
490	th.whole	CD4.Th1.17	mo	0.0190794	0.4445	0.4445
234	th.subtypes	CD4.Naive.Th2	ne	-0.0532393	0.34838	0.444741
132	tcell.subtypes	CD4.Naive	ne	0.0413891	0.380994	0.44537
137	tcell.subtypes	CD4.EMRA	pn	-0.0368768	0.393646	0.44537
149	tcell.subtypes	CD4.CM	pn	-0.0349875	0.398977	0.44537
161	tcell.subtypes	CD8.Naive	pn	0.0395709	0.386078	0.44537
571	cd57	CD4.Naive.CD57p.HLADRp	fc	-0.0420054	0.379275	0.44751
638	cd57	CD4.CM.CD57p.HLADRn	oc	-0.0384567	0.389203	0.44751
664	cd57	CD8.EMRA.CD57p.HLADRp	mo	-0.0383338	0.389548	0.44751
665	cd57	CD8.EMRA.CD57p.HLADRp	pn	-0.0376141	0.391571	0.44751
704	cd57	CD8.CM.CD57n.HLADRp	oc	-0.0383352	0.389544	0.44751
239	th.subtypes	CD4.CM.Th1	pn	-0.0514666	0.353197	0.448504
176	ccr6p	CD4.Naive.CCR6n	oc	0.0719088	0.299214	0.448821
284	th.subtypes	CD8.CM.Th1	oc	-0.0487903	0.360512	0.449333
366	th.subtypes	CD4.CM.Th17	ne	-0.0474351	0.364235	0.449333
389	th.subtypes	CD4.EM.Th1.17	pn	-0.0497522	0.357877	0.449333
393	th.subtypes	CD8.Naive.Th9	fin	0.0471272	0.365083	0.449333
450	th.subtypes	CD8.EM.Th9	ne	-0.0478842	0.363	0.449333
457	th.subtypes	CD8.EM.Th1.17	fc	-0.0471441	0.365036	0.449333
532	cxcr5	CD4.EMRA.CXCR5p	mo	-0.0604509	0.329037	0.45004
533	cxcr5	CD4.EMRA.CXCR5p	pn	0.0599377	0.330399	0.45004
534	cxcr5	CD4.EMRA.CXCR5p	ne	-0.0590129	0.33286	0.45004
541	cxcr5	CD4.EM.CXCR5p	fc	0.0902903	0.254055	0.45004
544	cxcr5	CD4.EM.CXCR5p	mo	0.0552715	0.342888	0.45004
556	cxcr5	CD8.EMRA.CXCR5p	mo	0.062107	0.324654	0.45004
560	cxcr5	CD8.CM.CXCR5p	oc	0.0737426	0.294554	0.45004
564	cxcr5	CD8.CM.CXCR5p	ne	0.055316	0.342768	0.45004
565	cxcr5	CD8.EM.CXCR5p	fc	0.0826356	0.272431	0.45004
569	cxcr5	CD8.EM.CXCR5p	pn	0.0617365	0.325633	0.45004
302	th.subtypes	CD8.EM.Th2	oc	-0.0462182	0.367589	0.450109
524	cxcr5	CD4.Naive.CXCR5p	oc	-0.017011	0.450485	0.450485
347	th.subtypes	CD4.EMRA.Th17	pn	0.0436913	0.374585	0.454205
459	th.subtypes	CD8.EM.Th1.17	fin	0.0436431	0.374719	0.454205
575	cd57	CD4.Naive.CD57p.HLADRp	pn	-0.0272244	0.421065	0.457576
593	cd57	CD4.EMRA.CD57p.HLADRp	pn	-0.0247054	0.428287	0.457576
606	cd57	CD4.EMRA.CD57p.HLADRn	ne	-0.0282784	0.41805	0.457576
612	cd57	CD4.EM.CD57p.HLADRp	ne	-0.0259637	0.424677	0.457576
616	cd57	CD4.EM.CD57n.HLADRp	mo	-0.0265662	0.42295	0.457576
673	cd57	CD8.EMRA.CD57p.HLADRn	fc	0.0244651	0.428978	0.457576
687	cd57	CD8.EM.CD57n.HLADRp	fin	-0.0300263	0.413061	0.457576
693	cd57	CD8.EM.CD57p.HLADRn	fin	-0.0271603	0.421248	0.457576
700	cd57	CD8.CM.CD57p.HLADRp	mo	0.0313652	0.409249	0.457576
278	th.subtypes	CD8.Naive.Th2	oc	0.0418382	0.379741	0.457979
595	cd57	CD4.EMRA.CD57n.HLADRp	fc	-0.021093	0.438686	0.4611
706	cd57	CD8.CM.CD57n.HLADRp	mo	-0.0218395	0.436533	0.4611
658	cd57	CD8.Naive.CD57p.HLADRn	mo	-0.0199832	0.441889	0.461101
603	cd57	CD4.EMRA.CD57p.HLADRn	fin	0.0181751	0.447115	0.463199
413	th.subtypes	CD8.EMRA.Th9	pn	0.0391167	0.387351	0.464821
154	tcell.subtypes	CD8.CM	mo	0.0248756	0.427799	0.466689
157	tcell.subtypes	CD8.Naive	fc	-0.0193725	0.443653	0.467653
172	tcell.subtypes	CD8.EM	mo	0.0145942	0.457492	0.467653
173	tcell.subtypes	CD8.EM	pn	0.0144498	0.45791	0.467653
225	th.subtypes	CD4.Naive.Th1	fin	-0.0372479	0.392601	0.468778
156	tcell.subtypes	CD8.CM	ne	0.0102955	0.469985	0.469985
236	th.subtypes	CD4.CM.Th1	oc	0.0360234	0.396052	0.470557
530	cxcr5	CD4.EMRA.CXCR5p	oc	-0.0287793	0.416619	0.472919
540	cxcr5	CD4.CM.CXCR5p	ne	-0.0401108	0.384566	0.472919
550	cxcr5	CD8.Naive.CXCR5p	mo	-0.0424024	0.378169	0.472919
554	cxcr5	CD8.EMRA.CXCR5p	oc	0.0288138	0.41652	0.472919
557	cxcr5	CD8.EMRA.CXCR5p	pn	0.0309311	0.410484	0.472919
228	th.subtypes	CD4.Naive.Th1	ne	-0.0339957	0.401783	0.473375
258	th.subtypes	CD4.EM.Th2	ne	-0.0325102	0.405995	0.473375
261	th.subtypes	CD4.EMRA.Th1	fin	-0.0329817	0.404657	0.473375
262	th.subtypes	CD4.EMRA.Th1	mo	-0.0323981	0.406313	0.473375
244	th.subtypes	CD4.CM.Th2	mo	-0.0316379	0.408473	0.473592
518	th.whole	CD8.Th1.17	oc	0.00904035	0.473638	0.473638
521	th.whole	CD8.Th1.17	pn	0.0320835	0.407207	0.473638
535	cxcr5	CD4.CM.CXCR5p	fc	0.0244651	0.428978	0.474133
178	ccr6p	CD4.Naive.CCR6n	mo	0.056272	0.340195	0.475792
192	ccr6p	CD4.EM.CCR6n	ne	0.0501299	0.356844	0.475792
194	ccr6p	CD4.CM.CCR6n	oc	-0.0598319	0.33068	0.475792
195	ccr6p	CD4.CM.CCR6n	fin	0.0528311	0.349487	0.475792
674	cd57	CD8.EMRA.CD57p.HLADRn	oc	-0.0115592	0.466308	0.47623
686	cd57	CD8.EM.CD57n.HLADRp	oc	0.0125254	0.4635	0.47623
183	ccr6p	CD4.EMRA.CCR6n	fin	-0.0446767	0.371852	0.476325
215	ccr6p	CD8.EM.CCR6n	pn	-0.0427897	0.377091	0.476325
255	th.subtypes	CD4.EM.Th2	fin	-0.0280223	0.418782	0.47634
299	th.subtypes	CD8.EM.Th1	pn	-0.0282699	0.418074	0.47634
335	th.subtypes	CD4.Naive.Th1.17	pn	0.0287252	0.416773	0.47634
429	th.subtypes	CD8.CM.Th9	fin	0.0291018	0.416478	0.47634
179	ccr6p	CD4.Naive.CCR6n	pn	-0.0321885	0.406908	0.478652
199	ccr6p	CD8.Naive.CCR6n	fc	-0.0259791	0.424632	0.478652
209	ccr6p	CD8.EMRA.CCR6n	pn	-0.0268004	0.422279	0.478652
210	ccr6p	CD8.EMRA.CCR6n	ne	0.0245294	0.428793	0.478652
212	ccr6p	CD8.EM.CCR6n	oc	-0.0345397	0.400243	0.478652
175	ccr6p	CD4.Naive.CCR6n	fc	-0.0164133	0.452216	0.479585
193	ccr6p	CD4.CM.CCR6n	fc	-0.013867	0.459602	0.479585
219	ccr6p	CD8.CM.CCR6n	fin	0.0173455	0.449516	0.479585
185	ccr6p	CD4.EMRA.CCR6n	pn	-0.0102863	0.470011	0.480011
667	cd57	CD8.EMRA.CD57n.HLADRp	fc	-0.00891203	0.474012	0.480688
227	th.subtypes	CD4.Naive.Th1	pn	-0.025296	0.426592	0.481509
307	th.subtypes	CD8.EMRA.Th1	fc	0.0236393	0.431352	0.481509
341	th.subtypes	CD4.EMRA.Th9	pn	-0.0241247	0.429956	0.481509
368	th.subtypes	CD4.CM.Th1.17	oc	0.0247057	0.428287	0.481509
460	th.subtypes	CD8.EM.Th1.17	mo	-0.022393	0.434938	0.483265
529	cxcr5	CD4.EMRA.CXCR5p	fc	0.0138679	0.4596	0.485058
553	cxcr5	CD8.EMRA.CXCR5p	fc	-0.0090847	0.473509	0.485058
566	cxcr5	CD8.EM.CXCR5p	oc	0.0126291	0.463198	0.485058
336	th.subtypes	CD4.Naive.Th1.17	ne	-0.019382	0.443625	0.486165
428	th.subtypes	CD8.CM.Th9	oc	0.0201028	0.442088	0.486165
452	th.subtypes	CD8.EM.Th17	oc	-0.019744	0.442579	0.486165
380	th.subtypes	CD4.EM.Th17	oc	-0.0181497	0.447189	0.487842
222	ccr6p	CD8.CM.CCR6n	ne	-0.00407673	0.488106	0.488106
251	th.subtypes	CD4.EM.Th1	pn	0.0173188	0.449593	0.488246
493	th.whole	CD8.Th1	fc	-0.00980668	0.471407	0.488424
494	th.whole	CD8.Th1	oc	-0.127807	0.173941	0.488424
495	th.whole	CD8.Th1	fin	-0.0266056	0.422837	0.488424
496	th.whole	CD8.Th1	mo	0.00396768	0.488424	0.488424
497	th.whole	CD8.Th1	pn	0.0262756	0.423782	0.488424
498	th.whole	CD8.Th1	ne	0.177545	0.0952526	0.488424
416	th.subtypes	CD8.EMRA.Th17	oc	0.0163137	0.452505	0.489194
79	nk.types	NK.CD8.CD16n.CD57n	fc	-0.0327577	0.405292	0.489531
80	nk.types	NK.CD8.CD16n.CD57n	oc	-0.0186673	0.445692	0.489531
81	nk.types	NK.CD8.CD16n.CD57n	fin	-0.0955038	0.241911	0.489531
82	nk.types	NK.CD8.CD16n.CD57n	mo	-0.102435	0.226253	0.489531
83	nk.types	NK.CD8.CD16n.CD57n	pn	0.121617	0.185958	0.489531
84	nk.types	NK.CD8.CD16n.CD57n	ne	0.0215928	0.437244	0.489531
85	nk.types	NK.CD8.CD16p.CD57n	fc	-0.0107357	0.468704	0.489531
86	nk.types	NK.CD8.CD16p.CD57n	oc	0.0723573	0.298071	0.489531
88	nk.types	NK.CD8.CD16p.CD57n	mo	0.101228	0.22894	0.489531
89	nk.types	NK.CD8.CD16p.CD57n	pn	-0.171089	0.103699	0.489531
90	nk.types	NK.CD8.CD16p.CD57n	ne	0.0116774	0.465965	0.489531
91	nk.types	NK.CD8.CD16p.CD57p	fc	-0.0545733	0.344771	0.489531
92	nk.types	NK.CD8.CD16p.CD57p	oc	-0.0844686	0.267973	0.489531
93	nk.types	NK.CD8.CD16p.CD57p	fin	-0.039321	0.386778	0.489531
94	nk.types	NK.CD8.CD16p.CD57p	mo	0.0430924	0.376249	0.489531
95	nk.types	NK.CD8.CD16p.CD57p	pn	0.00776722	0.477347	0.489531
96	nk.types	NK.CD8.CD16p.CD57p	ne	-0.0478842	0.363	0.489531
97	nk.types	NK.CD8.CD16n.CD57p	fc	-0.125577	0.178214	0.489531
98	nk.types	NK.CD8.CD16n.CD57p	oc	0.0236932	0.431196	0.489531
99	nk.types	NK.CD8.CD16n.CD57p	fin	-0.18417	0.0871097	0.489531
100	nk.types	NK.CD8.CD16n.CD57p	mo	-0.105745	0.218977	0.489531
101	nk.types	NK.CD8.CD16n.CD57p	pn	0.0702872	0.303362	0.489531
102	nk.types	NK.CD8.CD16n.CD57p	ne	0.0931283	0.247406	0.489531
103	nk.types	NK.CD16n.CD57n	fc	0.0837181	0.269794	0.489531
105	nk.types	NK.CD16n.CD57n	fin	0.0426381	0.377513	0.489531
106	nk.types	NK.CD16n.CD57n	mo	0.078629	0.282298	0.489531
108	nk.types	NK.CD16n.CD57n	ne	0.161618	0.117023	0.489531
109	nk.types	NK.CD16p.CD57n	fc	0.0614896	0.326285	0.489531
110	nk.types	NK.CD16p.CD57n	oc	-0.0643176	0.318841	0.489531
111	nk.types	NK.CD16p.CD57n	fin	0.139489	0.152605	0.489531
112	nk.types	NK.CD16p.CD57n	mo	0.0151117	0.45599	0.489531
113	nk.types	NK.CD16p.CD57n	pn	-0.183929	0.087396	0.489531
114	nk.types	NK.CD16p.CD57n	ne	-0.120851	0.187479	0.489531
115	nk.types	NK.CD16p.CD57p	fc	-0.184194	0.0870813	0.489531
116	nk.types	NK.CD16p.CD57p	oc	-0.08019	0.278434	0.489531
117	nk.types	NK.CD16p.CD57p	fin	-0.0394938	0.386294	0.489531
118	nk.types	NK.CD16p.CD57p	mo	-0.00358816	0.489531	0.489531
119	nk.types	NK.CD16p.CD57p	pn	-0.0947461	0.243657	0.489531
120	nk.types	NK.CD16p.CD57p	ne	-0.00988088	0.471191	0.489531
121	nk.types	NK.CD16n.CD57p	fc	-0.008775	0.474411	0.489531
122	nk.types	NK.CD16n.CD57p	oc	0.107318	0.215564	0.489531
124	nk.types	NK.CD16n.CD57p	mo	0.00641773	0.481279	0.489531
125	nk.types	NK.CD16n.CD57p	pn	0.144718	0.143628	0.489531
126	nk.types	NK.CD16n.CD57p	ne	0.175138	0.0983413	0.489531
379	th.subtypes	CD4.EM.Th17	fc	0.0147272	0.457106	0.491952
601	cd57	CD4.EMRA.CD57p.HLADRn	fc	-0.00364746	0.489358	0.49278
223	th.subtypes	CD4.Naive.Th1	fc	0.00567755	0.483437	0.493228
298	th.subtypes	CD8.EM.Th1	mo	0.00900491	0.473741	0.493228
309	th.subtypes	CD8.EMRA.Th1	fin	0.00922558	0.473099	0.493228
311	th.subtypes	CD8.EMRA.Th1	pn	0.00745234	0.478264	0.493228
331	th.subtypes	CD4.Naive.Th1.17	fc	-0.00528193	0.484591	0.493228
332	th.subtypes	CD4.Naive.Th1.17	oc	0.00960985	0.47198	0.493228
354	th.subtypes	CD4.EMRA.Th1.17	ne	0.0119733	0.465104	0.493228
372	th.subtypes	CD4.CM.Th1.17	ne	0.00898261	0.473806	0.493228
382	th.subtypes	CD4.EM.Th17	mo	0.00648629	0.481079	0.493228
403	th.subtypes	CD8.Naive.Th1.17	fc	-0.00459405	0.486597	0.493228
404	th.subtypes	CD8.Naive.Th1.17	oc	0.00443429	0.487063	0.493228
414	th.subtypes	CD8.EMRA.Th9	ne	0.00494052	0.485586	0.493228
458	th.subtypes	CD8.EM.Th1.17	oc	0.00672897	0.480372	0.493228
461	th.subtypes	CD8.EM.Th1.17	pn	-0.010287	0.470009	0.493228
422	th.subtypes	CD8.EMRA.Th1.17	oc	0.00366105	0.489318	0.49343
559	cxcr5	CD8.CM.CXCR5p	fc	0.00209912	0.493875	0.493875
254	th.subtypes	CD4.EM.Th2	oc	-0.00127669	0.496275	0.496826
344	th.subtypes	CD4.EMRA.Th17	oc	0.00108758	0.496826	0.496826
692	cd57	CD8.EM.CD57p.HLADRn	oc	0.000793673	0.497684	0.497684
21	global.l1	NK.CD8n	fin	-0.0140975	0.458933	0.498979
25	global.l1	gdT	fc	0.00295921	0.491365	0.498979
27	global.l1	gdT	fin	-0.0105386	0.469277	0.498979
28	global.l1	gdT	mo	-0.000966044	0.497181	0.498979
35	global.l1	CD4T	pn	-0.00283399	0.491731	0.498979
41	global.l1	CD8T	pn	-0.000349875	0.498979	0.498979
46	global.l1	dnT	mo	0.0128001	0.462701	0.498979
59	global.l1	Monocytes	pn	0.00461835	0.486526	0.498979
69	b.types	B.HLADRp.CXCR5p	fin	0.0243597	0.429281	0.5
72	b.types	B.HLADRp.CXCR5p	ne	0	0.5	0.5
75	b.types	B.HLADRp.CXCR5n	fin	-0.0243597	0.429281	0.5
78	b.types	B.HLADRp.CXCR5n	ne	0	0.5	0.5

## Sheet: FlowCorrelations-Male
	category	gate	factor	cor	p.val	p.adj
526	cxcr5	CD4.Naive.CXCR5p	mo	0.235614	0.0176917	0.0595787
527	cxcr5	CD4.Naive.CXCR5p	pn	0.230463	0.0198596	0.0595787
524	cxcr5	CD4.Naive.CXCR5p	oc	0.192403	0.0436478	0.0654717
525	cxcr5	CD4.Naive.CXCR5p	fin	0.199805	0.0377885	0.0654717
89	nk.types	NK.CD8.CD16p.CD57n	pn	0.320047	0.00190142	0.091268
517	th.whole	CD8.Th1.17	fc	0.205685	0.0335969	0.112966
519	th.whole	CD8.Th1.17	fin	0.199983	0.0376552	0.112966
113	nk.types	NK.CD16p.CD57n	pn	0.283717	0.00538081	0.12914
403	th.subtypes	CD8.Naive.Th1.17	fc	0.358348	0.000591989	0.142077
182	ccr6p	CD4.EMRA.CCR6n	oc	0.237139	0.0170889	0.156572
186	ccr6p	CD4.EMRA.CCR6n	ne	0.244872	0.014292	0.156572
190	ccr6p	CD4.EM.CCR6n	mo	0.23112	0.0195715	0.156572
205	ccr6p	CD8.EMRA.CCR6n	fc	-0.272597	0.00721598	0.156572
212	ccr6p	CD8.EM.CCR6n	oc	0.26232	0.00937	0.156572
214	ccr6p	CD8.EM.CCR6n	mo	0.231719	0.0193117	0.156572
271	th.subtypes	CD8.Naive.Th1	fc	0.330231	0.00138763	0.166515
174	tcell.subtypes	CD8.EM	ne	-0.294483	0.0040061	0.192293
397	th.subtypes	CD8.Naive.Th17	fc	-0.313793	0.00243051	0.194441
13	global.l1	NK.CD8p	fc	-0.223415	0.0231804	0.197175
14	global.l1	NK.CD8p	oc	-0.285502	0.00512781	0.197175
17	global.l1	NK.CD8p	pn	-0.239519	0.0161831	0.197175
20	global.l1	NK.CD8n	oc	-0.216472	0.0268875	0.197175
22	global.l1	NK.CD8n	mo	-0.22484	0.0224744	0.197175
35	global.l1	CD4T	pn	0.263019	0.00920789	0.197175
36	global.l1	CD4T	ne	0.213175	0.0288106	0.197175
37	global.l1	CD8T	fc	0.211426	0.0298749	0.197175
38	global.l1	CD8T	oc	0.219072	0.0254464	0.197175
47	global.l1	dnT	pn	0.23978	0.0160862	0.197175
97	nk.types	NK.CD8.CD16n.CD57p	fc	-0.236065	0.0175114	0.201224
107	nk.types	NK.CD16n.CD57n	pn	-0.225846	0.0219866	0.201224
120	nk.types	NK.CD16p.CD57p	ne	-0.219615	0.025153	0.201224
125	nk.types	NK.CD16n.CD57p	pn	-0.242008	0.0152792	0.201224
41	global.l1	CD8T	pn	0.205041	0.0340371	0.203568
57	global.l1	Monocytes	fin	0.200853	0.0370123	0.203568
264	th.subtypes	CD4.EMRA.Th1	ne	0.269972	0.00772075	0.205887
277	th.subtypes	CD8.Naive.Th2	fc	-0.2855	0.00512811	0.205887
338	th.subtypes	CD4.EMRA.Th9	oc	-0.272609	0.00721377	0.205887
357	th.subtypes	CD4.CM.Th9	fin	-0.287901	0.00480423	0.205887
359	th.subtypes	CD4.CM.Th9	pn	-0.274863	0.00680326	0.205887
398	th.subtypes	CD8.Naive.Th17	oc	-0.273689	0.00733096	0.205887
19	global.l1	NK.CD8n	fc	-0.193956	0.0423627	0.215072
137	tcell.subtypes	CD4.EMRA	pn	0.26341	0.00911803	0.218833
245	th.subtypes	CD4.CM.Th2	pn	0.262461	0.00933719	0.224093
184	ccr6p	CD4.EMRA.CCR6n	mo	0.186301	0.0490003	0.261335
199	ccr6p	CD8.Naive.CCR6n	fc	-0.194946	0.0415589	0.261335
218	ccr6p	CD8.CM.CCR6n	oc	0.192201	0.0438177	0.261335
24	global.l1	NK.CD8n	ne	-0.177082	0.0580461	0.261905
49	global.l1	Lymphocytes	fc	0.175684	0.0595239	0.261905
224	th.subtypes	CD4.Naive.Th1	oc	0.190678	0.0451118	0.263938
236	th.subtypes	CD4.CM.Th1	oc	0.189121	0.0464666	0.263938
243	th.subtypes	CD4.CM.Th2	fin	0.205402	0.0337901	0.263938
248	th.subtypes	CD4.EM.Th1	oc	0.213033	0.0288954	0.263938
252	th.subtypes	CD4.EM.Th1	ne	0.20619	0.0332553	0.263938
272	th.subtypes	CD8.Naive.Th1	oc	0.184592	0.0505881	0.263938
276	th.subtypes	CD8.Naive.Th1	ne	0.197941	0.039201	0.263938
293	th.subtypes	CD8.CM.Th2	pn	0.228959	0.0205329	0.263938
331	th.subtypes	CD4.Naive.Th1.17	fc	0.210052	0.0307339	0.263938
333	th.subtypes	CD4.Naive.Th1.17	fin	0.201929	0.0362284	0.263938
339	th.subtypes	CD4.EMRA.Th9	fin	-0.22045	0.0247083	0.263938
340	th.subtypes	CD4.EMRA.Th9	mo	-0.243831	0.0146442	0.263938
344	th.subtypes	CD4.EMRA.Th17	oc	0.189532	0.0461062	0.263938
346	th.subtypes	CD4.EMRA.Th17	mo	0.211636	0.0297454	0.263938
351	th.subtypes	CD4.EMRA.Th1.17	fin	0.185494	0.0497457	0.263938
354	th.subtypes	CD4.EMRA.Th1.17	ne	0.209765	0.0309158	0.263938
355	th.subtypes	CD4.CM.Th9	fc	-0.239719	0.0161089	0.263938
365	th.subtypes	CD4.CM.Th17	pn	0.187024	0.0483404	0.263938
373	th.subtypes	CD4.EM.Th9	fc	-0.224134	0.0228218	0.263938
374	th.subtypes	CD4.EM.Th9	oc	-0.210398	0.0305159	0.263938
375	th.subtypes	CD4.EM.Th9	fin	-0.237768	0.0168457	0.263938
386	th.subtypes	CD4.EM.Th1.17	oc	0.185982	0.049294	0.263938
387	th.subtypes	CD4.EM.Th1.17	fin	0.203377	0.035195	0.263938
390	th.subtypes	CD4.EM.Th1.17	ne	0.210965	0.0301613	0.263938
404	th.subtypes	CD8.Naive.Th1.17	oc	0.251652	0.0126362	0.263938
405	th.subtypes	CD8.Naive.Th1.17	fin	0.207255	0.0334221	0.263938
406	th.subtypes	CD8.Naive.Th1.17	mo	0.191644	0.045329	0.263938
408	th.subtypes	CD8.Naive.Th1.17	ne	0.195195	0.0423625	0.263938
410	th.subtypes	CD8.EMRA.Th9	oc	-0.196163	0.0405878	0.263938
423	th.subtypes	CD8.EMRA.Th1.17	fin	0.218649	0.0256761	0.263938
431	th.subtypes	CD8.CM.Th9	pn	-0.217065	0.0265531	0.263938
433	th.subtypes	CD8.CM.Th17	fc	-0.235591	0.0177007	0.263938
441	th.subtypes	CD8.CM.Th1.17	fin	0.188319	0.0471763	0.263938
448	th.subtypes	CD8.EM.Th9	mo	-0.187559	0.0478574	0.263938
453	th.subtypes	CD8.EM.Th17	fin	-0.220145	0.0248703	0.263938
459	th.subtypes	CD8.EM.Th1.17	fin	0.185777	0.049483	0.263938
3	global.l1	Bcells	fin	-0.15484	0.0851216	0.265363
8	global.l1	CD3neg	oc	-0.15814	0.0806045	0.265363
18	global.l1	NK.CD8p	ne	-0.144476	0.100516	0.265363
32	global.l1	CD4T	oc	0.147238	0.0962321	0.265363
33	global.l1	CD4T	fin	0.16295	0.0743416	0.265363
39	global.l1	CD8T	fin	0.14479	0.100023	0.265363
53	global.l1	Lymphocytes	pn	-0.163786	0.0732908	0.265363
56	global.l1	Monocytes	oc	-0.14816	0.0948308	0.265363
58	global.l1	Monocytes	mo	-0.152182	0.0888932	0.265363
65	global.l1	Granulocytes	pn	0.154671	0.0853584	0.265363
229	th.subtypes	CD4.Naive.Th2	fc	-0.180116	0.0549372	0.269424
282	th.subtypes	CD8.Naive.Th2	ne	-0.181648	0.0534172	0.269424
284	th.subtypes	CD8.CM.Th1	oc	0.179728	0.0553273	0.269424
437	th.subtypes	CD8.CM.Th17	pn	0.178937	0.0561301	0.269424
42	global.l1	CD8T	ne	0.136345	0.113917	0.273852
45	global.l1	dnT	fin	0.132691	0.120329	0.273852
60	global.l1	Monocytes	ne	-0.134253	0.117558	0.273852
61	global.l1	Granulocytes	fc	-0.134377	0.117341	0.273852
319	th.subtypes	CD4.Naive.Th9	fc	-0.174929	0.0603332	0.279393
378	th.subtypes	CD4.EM.Th9	ne	-0.174742	0.0605351	0.279393
79	nk.types	NK.CD8.CD16n.CD57n	fc	-0.194015	0.0423145	0.288843
101	nk.types	NK.CD8.CD16n.CD57p	pn	-0.187245	0.0481405	0.288843
464	th.whole	CD4.Th1	oc	0.278506	0.00618286	0.296777
256	th.subtypes	CD4.EM.Th2	mo	0.168373	0.0677253	0.301064
376	th.subtypes	CD4.EM.Th9	mo	-0.168361	0.0677394	0.301064
83	nk.types	NK.CD8.CD16n.CD57n	pn	-0.15238	0.0886084	0.304855
85	nk.types	NK.CD8.CD16p.CD57n	fc	0.155242	0.0845611	0.304855
88	nk.types	NK.CD8.CD16p.CD57n	mo	-0.158594	0.0799972	0.304855
95	nk.types	NK.CD8.CD16p.CD57p	pn	-0.152167	0.0889161	0.304855
105	nk.types	NK.CD16n.CD57n	fin	-0.177704	0.0573985	0.304855
121	nk.types	NK.CD16n.CD57p	fc	-0.162195	0.0752987	0.304855
223	th.subtypes	CD4.Naive.Th1	fc	0.157034	0.0820976	0.314283
226	th.subtypes	CD4.Naive.Th1	mo	0.150924	0.0907208	0.314283
244	th.subtypes	CD4.CM.Th2	mo	0.157084	0.0820304	0.314283
274	th.subtypes	CD8.Naive.Th1	mo	0.153836	0.0865323	0.314283
278	th.subtypes	CD8.Naive.Th2	oc	-0.158036	0.0807442	0.314283
305	th.subtypes	CD8.EM.Th2	pn	0.150972	0.0906504	0.314283
342	th.subtypes	CD4.EMRA.Th9	ne	-0.159132	0.0792811	0.314283
360	th.subtypes	CD4.CM.Th9	ne	-0.153151	0.0875055	0.314283
372	th.subtypes	CD4.CM.Th1.17	ne	0.162629	0.0747477	0.314283
402	th.subtypes	CD8.Naive.Th17	ne	-0.163212	0.075332	0.314283
417	th.subtypes	CD8.EMRA.Th17	fin	-0.153428	0.0871114	0.314283
439	th.subtypes	CD8.CM.Th1.17	fc	0.156444	0.0829038	0.314283
446	th.subtypes	CD8.EM.Th9	oc	-0.150281	0.0916658	0.314283
454	th.subtypes	CD8.EM.Th17	mo	0.157615	0.081311	0.314283
457	th.subtypes	CD8.EM.Th1.17	fc	0.150303	0.0916328	0.314283
460	th.subtypes	CD8.EM.Th1.17	mo	0.15954	0.0787416	0.314283
303	th.subtypes	CD8.EM.Th2	fin	-0.146259	0.0977355	0.31464
329	th.subtypes	CD4.Naive.Th17	pn	0.147958	0.0951361	0.31464
412	th.subtypes	CD8.EMRA.Th9	mo	-0.147517	0.0958059	0.31464
427	th.subtypes	CD8.CM.Th9	fc	-0.145036	0.099636	0.31464
429	th.subtypes	CD8.CM.Th9	fin	-0.145394	0.0990778	0.31464
458	th.subtypes	CD8.EM.Th1.17	oc	0.148304	0.0946138	0.31464
133	tcell.subtypes	CD4.EMRA	fc	0.189535	0.0461031	0.316135
145	tcell.subtypes	CD4.CM	fc	-0.192235	0.0437893	0.316135
151	tcell.subtypes	CD8.CM	fc	-0.212523	0.0292038	0.316135
163	tcell.subtypes	CD8.EMRA	fc	0.197988	0.0391653	0.316135
167	tcell.subtypes	CD8.EMRA	pn	0.20205	0.0361413	0.316135
332	th.subtypes	CD4.Naive.Th1.17	oc	0.142964	0.102919	0.320785
257	th.subtypes	CD4.EM.Th2	pn	0.140939	0.1062	0.3243
302	th.subtypes	CD8.EM.Th2	oc	-0.140605	0.106749	0.3243
337	th.subtypes	CD4.EMRA.Th9	fc	-0.13765	0.111687	0.326888
349	th.subtypes	CD4.EMRA.Th1.17	fc	0.138316	0.11056	0.326888
392	th.subtypes	CD8.Naive.Th9	oc	0.138962	0.110973	0.326888
485	th.whole	CD4.Th17	pn	0.221704	0.0240522	0.327546
506	th.whole	CD8.Th9	oc	-0.227566	0.0211735	0.327546
508	th.whole	CD8.Th9	mo	-0.215757	0.0272955	0.327546
15	global.l1	NK.CD8p	fin	-0.117092	0.150479	0.331054
241	th.subtypes	CD4.CM.Th2	fc	0.134931	0.11637	0.332603
385	th.subtypes	CD4.EM.Th1.17	fc	0.134907	0.116411	0.332603
270	th.subtypes	CD4.EMRA.Th2	ne	-0.134073	0.117876	0.332825
292	th.subtypes	CD8.CM.Th2	mo	0.132017	0.121538	0.335278
300	th.subtypes	CD8.EM.Th1	ne	0.132433	0.12079	0.335278
468	th.whole	CD4.Th1	ne	0.203578	0.0350534	0.336513
11	global.l1	CD3neg	pn	-0.111327	0.162773	0.346548
494	th.whole	CD8.Th1	oc	0.16903	0.0669546	0.347122
496	th.whole	CD8.Th1	mo	0.114661	0.155586	0.347122
498	th.whole	CD8.Th1	ne	0.106493	0.173561	0.347122
523	cxcr5	CD4.Naive.CXCR5p	fc	0.0512092	0.325953	0.347602
528	cxcr5	CD4.Naive.CXCR5p	ne	0.0444833	0.347602	0.347602
466	th.whole	CD4.Th1	mo	0.192532	0.0435403	0.348322
321	th.subtypes	CD4.Naive.Th9	fin	-0.125665	0.133347	0.348474
323	th.subtypes	CD4.Naive.Th9	pn	-0.126234	0.13226	0.348474
334	th.subtypes	CD4.Naive.Th1.17	mo	0.128146	0.128647	0.348474
336	th.subtypes	CD4.Naive.Th1.17	ne	0.12479	0.135034	0.348474
377	th.subtypes	CD4.EM.Th9	pn	-0.125237	0.134171	0.348474
421	th.subtypes	CD8.EMRA.Th1.17	fc	0.126549	0.131661	0.348474
290	th.subtypes	CD8.CM.Th2	oc	-0.123064	0.1384	0.349643
413	th.subtypes	CD8.EMRA.Th9	pn	0.12372	0.137115	0.349643
269	th.subtypes	CD4.EMRA.Th2	pn	0.12039	0.143725	0.359313
475	th.whole	CD4.Th9	fc	-0.17889	0.0561775	0.359318
480	th.whole	CD4.Th9	ne	-0.175345	0.0598863	0.359318
400	th.subtypes	CD8.Naive.Th17	mo	-0.119766	0.146554	0.362609
67	b.types	B.HLADRp.CXCR5p	fc	0.0803149	0.239411	0.363648
68	b.types	B.HLADRp.CXCR5p	oc	0.09238	0.207533	0.363648
69	b.types	B.HLADRp.CXCR5p	fin	-0.172476	0.0630229	0.363648
72	b.types	B.HLADRp.CXCR5p	ne	0.105264	0.176374	0.363648
73	b.types	B.HLADRp.CXCR5n	fc	-0.0792186	0.242432	0.363648
74	b.types	B.HLADRp.CXCR5n	oc	-0.0915054	0.209757	0.363648
75	b.types	B.HLADRp.CXCR5n	fin	0.173107	0.0623224	0.363648
78	b.types	B.HLADRp.CXCR5n	ne	-0.104129	0.178995	0.363648
103	nk.types	NK.CD16n.CD57n	fc	-0.132196	0.121217	0.36365
111	nk.types	NK.CD16p.CD57n	fin	0.134156	0.117729	0.36365
275	th.subtypes	CD8.Naive.Th1	pn	0.11427	0.156418	0.365113
294	th.subtypes	CD8.CM.Th2	ne	0.114141	0.156694	0.365113
296	th.subtypes	CD8.EM.Th1	oc	0.116137	0.152472	0.365113
320	th.subtypes	CD4.Naive.Th9	oc	-0.116101	0.152548	0.365113
350	th.subtypes	CD4.EMRA.Th1.17	oc	0.116495	0.151723	0.365113
447	th.subtypes	CD8.EM.Th9	fin	-0.114615	0.155685	0.365113
28	global.l1	gdT	mo	0.104583	0.177944	0.367009
267	th.subtypes	CD4.EMRA.Th2	fin	0.112074	0.161145	0.37026
416	th.subtypes	CD8.EMRA.Th17	oc	0.111686	0.161989	0.37026
168	tcell.subtypes	CD8.EMRA	ne	0.173549	0.0618359	0.371015
254	th.subtypes	CD4.EM.Th2	oc	-0.108422	0.169204	0.371807
268	th.subtypes	CD4.EMRA.Th2	mo	0.10707	0.172249	0.371807
312	th.subtypes	CD8.EMRA.Th1	ne	0.109625	0.166522	0.371807
327	th.subtypes	CD4.Naive.Th17	fin	0.106515	0.17351	0.371807
356	th.subtypes	CD4.CM.Th9	oc	-0.109632	0.166506	0.371807
363	th.subtypes	CD4.CM.Th17	fin	0.107684	0.170861	0.371807
445	th.subtypes	CD8.EM.Th9	fc	-0.109185	0.167499	0.371807
493	th.whole	CD8.Th1	fc	0.055901	0.31118	0.373415
497	th.whole	CD8.Th1	pn	-0.0565892	0.309037	0.373415
581	cd57	CD4.Naive.CD57n.HLADRp	pn	-0.193968	0.0423532	0.377103
582	cd57	CD4.Naive.CD57n.HLADRp	ne	-0.241963	0.0152949	0.377103
597	cd57	CD4.EMRA.CD57n.HLADRp	fin	-0.230505	0.0198411	0.377103
599	cd57	CD4.EMRA.CD57n.HLADRp	pn	-0.254766	0.011286	0.377103
600	cd57	CD4.EMRA.CD57n.HLADRp	ne	-0.245522	0.0140756	0.377103
613	cd57	CD4.EM.CD57n.HLADRp	fc	-0.202326	0.0359431	0.377103
614	cd57	CD4.EM.CD57n.HLADRp	oc	-0.234909	0.0179759	0.377103
615	cd57	CD4.EM.CD57n.HLADRp	fin	-0.196602	0.040242	0.377103
616	cd57	CD4.EM.CD57n.HLADRp	mo	-0.217243	0.0264534	0.377103
629	cd57	CD4.CM.CD57p.HLADRp	pn	-0.17269	0.0627846	0.377103
630	cd57	CD4.CM.CD57p.HLADRp	ne	-0.188584	0.046941	0.377103
634	cd57	CD4.CM.CD57n.HLADRp	mo	-0.219184	0.0253855	0.377103
645	cd57	CD8.Naive.CD57p.HLADRp	fin	-0.194299	0.0420824	0.377103
653	cd57	CD8.Naive.CD57n.HLADRp	pn	-0.184354	0.0508126	0.377103
671	cd57	CD8.EMRA.CD57n.HLADRp	pn	-0.180212	0.0548412	0.377103
681	cd57	CD8.EM.CD57p.HLADRp	fin	-0.172631	0.0628505	0.377103
684	cd57	CD8.EM.CD57p.HLADRp	ne	-0.178299	0.0567829	0.377103
697	cd57	CD8.CM.CD57p.HLADRp	fc	-0.195064	0.0414642	0.377103
702	cd57	CD8.CM.CD57p.HLADRp	ne	-0.267218	0.00828301	0.377103
703	cd57	CD8.CM.CD57n.HLADRp	fc	-0.176014	0.0591725	0.377103
705	cd57	CD8.CM.CD57n.HLADRp	fin	-0.220703	0.0245746	0.377103
706	cd57	CD8.CM.CD57n.HLADRp	mo	-0.178463	0.0566149	0.377103
708	cd57	CD8.CM.CD57n.HLADRp	ne	-0.253569	0.0116183	0.377103
714	cd57	CD8.CM.CD57p.HLADRn	ne	-0.200854	0.0370116	0.377103
330	th.subtypes	CD4.Naive.Th17	ne	-0.104582	0.177946	0.377938
631	cd57	CD4.CM.CD57n.HLADRp	fc	-0.16999	0.0658411	0.379245
197	ccr6p	CD4.CM.CCR6n	pn	-0.153258	0.0873518	0.381171
220	ccr6p	CD8.CM.CCR6n	mo	0.158583	0.0800119	0.381171
191	ccr6p	CD4.EM.CCR6n	pn	-0.137711	0.111584	0.382572
192	ccr6p	CD4.EM.CCR6n	ne	0.14229	0.104003	0.382572
203	ccr6p	CD8.Naive.CCR6n	pn	0.142268	0.104038	0.382572
21	global.l1	NK.CD8n	fin	-0.0985628	0.1922	0.3844
422	th.subtypes	CD8.EMRA.Th1.17	oc	0.102361	0.183126	0.385529
595	cd57	CD4.EMRA.CD57n.HLADRp	fc	-0.163289	0.0739136	0.386889
636	cd57	CD4.CM.CD57n.HLADRp	ne	-0.162392	0.0750479	0.386889
666	cd57	CD8.EMRA.CD57p.HLADRp	ne	-0.16225	0.0752285	0.386889
472	th.whole	CD4.Th2	mo	0.157467	0.0815104	0.388183
478	th.whole	CD4.Th9	mo	-0.164034	0.0729807	0.388183
489	th.whole	CD4.Th1.17	fin	0.152137	0.0889586	0.388183
335	th.subtypes	CD4.Naive.Th1.17	pn	0.0996506	0.189574	0.39141
347	th.subtypes	CD4.EMRA.Th17	pn	0.0984624	0.192443	0.39141
364	th.subtypes	CD4.CM.Th17	mo	0.100113	0.188465	0.39141
424	th.subtypes	CD8.EMRA.Th1.17	mo	0.0985981	0.192114	0.39141
225	th.subtypes	CD4.Naive.Th1	fin	0.0964789	0.19729	0.39458
234	th.subtypes	CD4.Naive.Th2	ne	-0.096601	0.19699	0.39458
391	th.subtypes	CD8.Naive.Th9	fc	0.0964035	0.199009	0.394729
63	global.l1	Granulocytes	fin	-0.0934542	0.204819	0.39759
52	global.l1	Lymphocytes	mo	0.0908852	0.211343	0.398533
196	ccr6p	CD4.CM.CCR6n	mo	0.126142	0.132436	0.400343
206	ccr6p	CD8.EMRA.CCR6n	oc	0.125613	0.133448	0.400343
471	th.whole	CD4.Th2	fin	0.12844	0.128097	0.409911
483	th.whole	CD4.Th17	fin	0.134311	0.117457	0.409911
491	th.whole	CD4.Th1.17	pn	0.131586	0.122316	0.409911
499	th.whole	CD8.Th2	fc	-0.134141	0.117756	0.409911
228	th.subtypes	CD4.Naive.Th1	ne	0.0876784	0.219652	0.41351
260	th.subtypes	CD4.EMRA.Th1	oc	0.0891693	0.215767	0.41351
368	th.subtypes	CD4.CM.Th1.17	oc	0.0895646	0.214743	0.41351
381	th.subtypes	CD4.EM.Th17	fin	-0.0888458	0.216606	0.41351
388	th.subtypes	CD4.EM.Th1.17	mo	0.0905976	0.212081	0.41351
425	th.subtypes	CD8.EMRA.Th1.17	pn	-0.0873405	0.220538	0.41351
449	th.subtypes	CD8.EM.Th9	pn	0.0876017	0.219853	0.41351
136	tcell.subtypes	CD4.EMRA	mo	0.160331	0.0777039	0.414421
393	th.subtypes	CD8.Naive.Th9	fin	-0.0853227	0.227338	0.415368
407	th.subtypes	CD8.Naive.Th1.17	pn	0.0866663	0.223789	0.415368
435	th.subtypes	CD8.CM.Th17	fin	-0.0850067	0.226713	0.415368
440	th.subtypes	CD8.CM.Th1.17	oc	0.0843557	0.228453	0.415368
685	cd57	CD8.EM.CD57n.HLADRp	fc	-0.15569	0.0839402	0.416806
420	th.subtypes	CD8.EMRA.Th17	ne	0.0833206	0.231233	0.417263
579	cd57	CD4.Naive.CD57n.HLADRp	fin	-0.10441	0.178344	0.42101
596	cd57	CD4.EMRA.CD57n.HLADRp	oc	-0.115808	0.153162	0.42101
598	cd57	CD4.EMRA.CD57n.HLADRp	mo	-0.124405	0.135781	0.42101
602	cd57	CD4.EMRA.CD57p.HLADRn	oc	0.141524	0.105245	0.42101
605	cd57	CD4.EMRA.CD57p.HLADRn	pn	0.135557	0.115279	0.42101
606	cd57	CD4.EMRA.CD57p.HLADRn	ne	0.111079	0.163316	0.42101
617	cd57	CD4.EM.CD57n.HLADRp	pn	-0.108751	0.168466	0.42101
618	cd57	CD4.EM.CD57n.HLADRp	ne	-0.128498	0.127989	0.42101
626	cd57	CD4.CM.CD57p.HLADRp	oc	-0.126649	0.13147	0.42101
627	cd57	CD4.CM.CD57p.HLADRp	fin	-0.110215	0.165215	0.42101
632	cd57	CD4.CM.CD57n.HLADRp	oc	-0.138229	0.110707	0.42101
633	cd57	CD4.CM.CD57n.HLADRp	fin	-0.129595	0.125953	0.42101
637	cd57	CD4.CM.CD57p.HLADRn	fc	0.128254	0.128445	0.42101
638	cd57	CD4.CM.CD57p.HLADRn	oc	0.134127	0.11778	0.42101
640	cd57	CD4.CM.CD57p.HLADRn	mo	0.105109	0.176731	0.42101
643	cd57	CD8.Naive.CD57p.HLADRp	fc	0.10565	0.175487	0.42101
647	cd57	CD8.Naive.CD57p.HLADRp	pn	-0.143707	0.101733	0.42101
648	cd57	CD8.Naive.CD57p.HLADRp	ne	-0.108548	0.168922	0.42101
654	cd57	CD8.Naive.CD57n.HLADRp	ne	-0.145315	0.0992004	0.42101
664	cd57	CD8.EMRA.CD57p.HLADRp	mo	-0.105601	0.175598	0.42101
665	cd57	CD8.EMRA.CD57p.HLADRp	pn	-0.14285	0.103102	0.42101
667	cd57	CD8.EMRA.CD57n.HLADRp	fc	-0.107876	0.170429	0.42101
672	cd57	CD8.EMRA.CD57n.HLADRp	ne	-0.120403	0.1437	0.42101
679	cd57	CD8.EM.CD57p.HLADRp	fc	-0.124663	0.135279	0.42101
683	cd57	CD8.EM.CD57p.HLADRp	pn	-0.147407	0.0959735	0.42101
688	cd57	CD8.EM.CD57n.HLADRp	mo	-0.109999	0.165692	0.42101
690	cd57	CD8.EM.CD57n.HLADRp	ne	-0.122967	0.138591	0.42101
692	cd57	CD8.EM.CD57p.HLADRn	oc	0.134766	0.116658	0.42101
693	cd57	CD8.EM.CD57p.HLADRn	fin	-0.115794	0.153193	0.42101
696	cd57	CD8.EM.CD57p.HLADRn	ne	-0.105748	0.175261	0.42101
699	cd57	CD8.CM.CD57p.HLADRp	fin	-0.10815	0.169814	0.42101
704	cd57	CD8.CM.CD57n.HLADRp	oc	-0.118425	0.147724	0.42101
607	cd57	CD4.EM.CD57p.HLADRp	fc	0.101063	0.186197	0.425672
689	cd57	CD8.EM.CD57n.HLADRp	pn	-0.101049	0.186232	0.425672
463	th.whole	CD4.Th1	fc	0.106367	0.173846	0.427508
465	th.whole	CD4.Th1	fin	0.0905606	0.212176	0.427508
469	th.whole	CD4.Th2	fc	-0.0921623	0.208085	0.427508
476	th.whole	CD4.Th9	oc	-0.107056	0.172282	0.427508
486	th.whole	CD4.Th17	ne	-0.111515	0.162361	0.427508
500	th.whole	CD8.Th2	oc	-0.0906788	0.211873	0.427508
504	th.whole	CD8.Th2	ne	-0.0901483	0.213236	0.427508
510	th.whole	CD8.Th9	ne	-0.0899474	0.213754	0.427508
513	th.whole	CD8.Th17	fin	-0.095981	0.198518	0.427508
16	global.l1	NK.CD8p	mo	-0.0825445	0.23333	0.427772
239	th.subtypes	CD4.CM.Th1	pn	-0.0727541	0.26065	0.428492
240	th.subtypes	CD4.CM.Th1	ne	0.0717949	0.263411	0.428492
246	th.subtypes	CD4.CM.Th2	ne	0.0604377	0.297172	0.428492
247	th.subtypes	CD4.EM.Th1	fc	-0.0690333	0.271441	0.428492
249	th.subtypes	CD4.EM.Th1	fin	0.0609453	0.295623	0.428492
253	th.subtypes	CD4.EM.Th2	fc	0.0611233	0.29508	0.428492
259	th.subtypes	CD4.EMRA.Th1	fc	0.0669468	0.277586	0.428492
263	th.subtypes	CD4.EMRA.Th1	pn	-0.0676744	0.275435	0.428492
265	th.subtypes	CD4.EMRA.Th2	fc	-0.0632198	0.288725	0.428492
266	th.subtypes	CD4.EMRA.Th2	oc	-0.0768884	0.24892	0.428492
279	th.subtypes	CD8.Naive.Th2	fin	0.0721644	0.262346	0.428492
280	th.subtypes	CD8.Naive.Th2	mo	-0.078352	0.244835	0.428492
283	th.subtypes	CD8.CM.Th1	fc	0.0747272	0.255018	0.428492
287	th.subtypes	CD8.CM.Th1	pn	-0.0595326	0.299944	0.428492
291	th.subtypes	CD8.CM.Th2	fin	0.0619171	0.292667	0.428492
308	th.subtypes	CD8.EMRA.Th1	oc	0.072337	0.261849	0.428492
316	th.subtypes	CD8.EMRA.Th2	mo	0.0707061	0.266563	0.428492
317	th.subtypes	CD8.EMRA.Th2	pn	0.0656583	0.281413	0.428492
352	th.subtypes	CD4.EMRA.Th1.17	mo	0.0650872	0.283118	0.428492
353	th.subtypes	CD4.EMRA.Th1.17	pn	-0.074266	0.256329	0.428492
358	th.subtypes	CD4.CM.Th9	mo	-0.0630588	0.289211	0.428492
379	th.subtypes	CD4.EM.Th17	fc	-0.0597322	0.299332	0.428492
380	th.subtypes	CD4.EM.Th17	oc	-0.0648373	0.283865	0.428492
382	th.subtypes	CD4.EM.Th17	mo	0.0648204	0.283916	0.428492
383	th.subtypes	CD4.EM.Th17	pn	0.0618232	0.292952	0.428492
394	th.subtypes	CD8.Naive.Th9	mo	0.0785118	0.2458	0.428492
396	th.subtypes	CD8.Naive.Th9	ne	0.0664533	0.280324	0.428492
411	th.subtypes	CD8.EMRA.Th9	fin	-0.0632923	0.288506	0.428492
414	th.subtypes	CD8.EMRA.Th9	ne	-0.0768484	0.249032	0.428492
428	th.subtypes	CD8.CM.Th9	oc	-0.0770025	0.2486	0.428492
430	th.subtypes	CD8.CM.Th9	mo	-0.0713136	0.264802	0.428492
434	th.subtypes	CD8.CM.Th17	oc	-0.0649294	0.28359	0.428492
452	th.subtypes	CD8.EM.Th17	oc	0.066057	0.280226	0.428492
456	th.subtypes	CD8.EM.Th17	ne	0.0791953	0.242497	0.428492
461	th.subtypes	CD8.EM.Th1.17	pn	-0.0624285	0.291116	0.428492
529	cxcr5	CD4.EMRA.CXCR5p	fc	0.147158	0.0963537	0.429972
530	cxcr5	CD4.EMRA.CXCR5p	oc	0.186033	0.0492468	0.429972
531	cxcr5	CD4.EMRA.CXCR5p	fin	-0.0350519	0.378785	0.429972
532	cxcr5	CD4.EMRA.CXCR5p	mo	0.0666911	0.278343	0.429972
533	cxcr5	CD4.EMRA.CXCR5p	pn	0.173681	0.0616901	0.429972
534	cxcr5	CD4.EMRA.CXCR5p	ne	-0.044224	0.348447	0.429972
535	cxcr5	CD4.CM.CXCR5p	fc	0.124699	0.135211	0.429972
536	cxcr5	CD4.CM.CXCR5p	oc	0.120869	0.142762	0.429972
537	cxcr5	CD4.CM.CXCR5p	fin	0.146064	0.0980366	0.429972
538	cxcr5	CD4.CM.CXCR5p	mo	0.141972	0.104517	0.429972
539	cxcr5	CD4.CM.CXCR5p	pn	0.0719708	0.262904	0.429972
541	cxcr5	CD4.EM.CXCR5p	fc	0.0759296	0.251616	0.429972
542	cxcr5	CD4.EM.CXCR5p	oc	0.0576132	0.30586	0.429972
543	cxcr5	CD4.EM.CXCR5p	fin	-0.0608262	0.295986	0.429972
544	cxcr5	CD4.EM.CXCR5p	mo	0.113559	0.15794	0.429972
545	cxcr5	CD4.EM.CXCR5p	pn	0.0536814	0.318133	0.429972
547	cxcr5	CD8.Naive.CXCR5p	fc	0.112769	0.159638	0.429972
548	cxcr5	CD8.Naive.CXCR5p	oc	-0.0936145	0.204416	0.429972
549	cxcr5	CD8.Naive.CXCR5p	fin	-0.168148	0.0679896	0.429972
551	cxcr5	CD8.Naive.CXCR5p	pn	-0.0351904	0.37832	0.429972
552	cxcr5	CD8.Naive.CXCR5p	ne	-0.0808421	0.237966	0.429972
553	cxcr5	CD8.EMRA.CXCR5p	fc	0.204637	0.0343151	0.429972
554	cxcr5	CD8.EMRA.CXCR5p	oc	0.063406	0.288163	0.429972
555	cxcr5	CD8.EMRA.CXCR5p	fin	-0.0710735	0.265497	0.429972
556	cxcr5	CD8.EMRA.CXCR5p	mo	0.0398764	0.362722	0.429972
557	cxcr5	CD8.EMRA.CXCR5p	pn	0.044442	0.347736	0.429972
559	cxcr5	CD8.CM.CXCR5p	fc	-0.0460552	0.342495	0.429972
560	cxcr5	CD8.CM.CXCR5p	oc	-0.0476494	0.337345	0.429972
561	cxcr5	CD8.CM.CXCR5p	fin	-0.142032	0.104419	0.429972
562	cxcr5	CD8.CM.CXCR5p	mo	-0.0687952	0.272139	0.429972
563	cxcr5	CD8.CM.CXCR5p	pn	0.103681	0.180036	0.429972
564	cxcr5	CD8.CM.CXCR5p	ne	-0.10746	0.171367	0.429972
565	cxcr5	CD8.EM.CXCR5p	fc	0.0986578	0.19197	0.429972
566	cxcr5	CD8.EM.CXCR5p	oc	0.0971122	0.195735	0.429972
567	cxcr5	CD8.EM.CXCR5p	fin	-0.112662	0.15987	0.429972
568	cxcr5	CD8.EM.CXCR5p	mo	0.0751864	0.253716	0.429972
569	cxcr5	CD8.EM.CXCR5p	pn	0.0532541	0.319479	0.429972
231	th.subtypes	CD4.Naive.Th2	fin	0.0581469	0.30421	0.432014
324	th.subtypes	CD4.Naive.Th9	ne	0.0568332	0.308279	0.434795
326	th.subtypes	CD4.Naive.Th17	oc	0.0558421	0.311363	0.434795
444	th.subtypes	CD8.CM.Th1.17	ne	0.0557653	0.311603	0.434795
10	global.l1	CD3neg	mo	0.0780985	0.24554	0.43799
594	cd57	CD4.EMRA.CD57p.HLADRp	ne	-0.0975251	0.194725	0.43813
297	th.subtypes	CD8.EM.Th1	fin	0.0541696	0.316598	0.439211
173	tcell.subtypes	CD8.EM	pn	-0.150351	0.0915627	0.439501
9	global.l1	CD3neg	fin	-0.0747586	0.254928	0.44277
546	cxcr5	CD4.EM.CXCR5p	ne	0.0282098	0.401915	0.444222
473	th.whole	CD4.Th2	pn	0.0790445	0.242914	0.444715
477	th.whole	CD4.Th9	fin	-0.0764496	0.250152	0.444715
503	th.whole	CD8.Th2	pn	0.0793174	0.242159	0.444715
649	cd57	CD8.Naive.CD57n.HLADRp	fc	0.092516	0.207188	0.444974
661	cd57	CD8.EMRA.CD57p.HLADRp	fc	-0.0913607	0.210127	0.444974
674	cd57	CD8.EMRA.CD57p.HLADRn	oc	0.091494	0.209786	0.444974
687	cd57	CD8.EM.CD57n.HLADRp	fin	-0.0944188	0.2024	0.444974
442	th.subtypes	CD8.CM.Th1.17	mo	0.0510226	0.326546	0.450409
311	th.subtypes	CD8.EMRA.Th1	pn	-0.0486254	0.334206	0.455736
361	th.subtypes	CD4.CM.Th17	fc	0.0490283	0.332914	0.455736
593	cd57	CD4.EMRA.CD57p.HLADRp	pn	-0.0877562	0.219449	0.45798
467	th.whole	CD4.Th1	pn	-0.0704398	0.267336	0.458291
495	th.whole	CD8.Th1	fin	-0.0115389	0.459543	0.459543
610	cd57	CD4.EM.CD57p.HLADRp	mo	-0.086224	0.223481	0.459731
27	global.l1	gdT	fin	0.0688403	0.272006	0.460318
620	cd57	CD4.EM.CD57p.HLADRn	oc	0.0846667	0.227621	0.461653
285	th.subtypes	CD8.CM.Th1	fin	0.0439406	0.349371	0.46268
286	th.subtypes	CD8.CM.Th1	mo	-0.0452868	0.344988	0.46268
288	th.subtypes	CD8.CM.Th1	ne	0.0411387	0.358557	0.46268
307	th.subtypes	CD8.EMRA.Th1	fc	0.0411418	0.358547	0.46268
313	th.subtypes	CD8.EMRA.Th2	fc	-0.0409423	0.359204	0.46268
348	th.subtypes	CD4.EMRA.Th17	ne	-0.0428498	0.352937	0.46268
371	th.subtypes	CD4.CM.Th1.17	pn	0.0433439	0.351321	0.46268
389	th.subtypes	CD4.EM.Th1.17	pn	0.0433202	0.351398	0.46268
401	th.subtypes	CD8.Naive.Th17	pn	-0.0419995	0.356619	0.46268
418	th.subtypes	CD8.EMRA.Th17	mo	0.0452091	0.345241	0.46268
450	th.subtypes	CD8.EM.Th9	ne	-0.0405478	0.360505	0.46268
1	global.l1	Bcells	fc	-0.0445015	0.347543	0.463842
2	global.l1	Bcells	oc	0.0547379	0.314815	0.463842
4	global.l1	Bcells	mo	0.0191981	0.432888	0.463842
6	global.l1	Bcells	ne	-0.0201498	0.429594	0.463842
7	global.l1	CD3neg	fc	-0.0218087	0.423865	0.463842
12	global.l1	CD3neg	ne	-0.0521414	0.322995	0.463842
23	global.l1	NK.CD8n	pn	0.0589748	0.301658	0.463842
25	global.l1	gdT	fc	0.0333025	0.384662	0.463842
26	global.l1	gdT	oc	0.029795	0.396523	0.463842
29	global.l1	gdT	pn	-0.0229538	0.419919	0.463842
30	global.l1	gdT	ne	0.0557459	0.311663	0.463842
31	global.l1	CD4T	fc	-0.0220445	0.423052	0.463842
34	global.l1	CD4T	mo	-0.0419793	0.355793	0.463842
40	global.l1	CD8T	mo	0.0482109	0.335538	0.463842
43	global.l1	dnT	fc	-0.0319704	0.389155	0.463842
44	global.l1	dnT	oc	-0.0183778	0.435731	0.463842
46	global.l1	dnT	mo	-0.0454666	0.344404	0.463842
48	global.l1	dnT	ne	-0.0360924	0.375302	0.463842
50	global.l1	Lymphocytes	oc	0.0372108	0.37157	0.463842
51	global.l1	Lymphocytes	fin	0.0583851	0.303475	0.463842
55	global.l1	Monocytes	fc	-0.0269956	0.406057	0.463842
64	global.l1	Granulocytes	mo	-0.0527407	0.321099	0.463842
66	global.l1	Granulocytes	ne	0.031117	0.39204	0.463842
227	th.subtypes	CD4.Naive.Th1	pn	0.0389882	0.365663	0.464239
238	th.subtypes	CD4.CM.Th1	mo	0.0390193	0.36556	0.464239
281	th.subtypes	CD8.Naive.Th2	pn	-0.0361049	0.37526	0.464239
318	th.subtypes	CD8.EMRA.Th2	ne	-0.0376769	0.370018	0.464239
343	th.subtypes	CD4.EMRA.Th17	fc	-0.0363028	0.374599	0.464239
419	th.subtypes	CD8.EMRA.Th17	pn	-0.0383083	0.367918	0.464239
432	th.subtypes	CD8.CM.Th9	ne	-0.0361596	0.375077	0.464239
345	th.subtypes	CD4.EMRA.Th17	fin	0.034175	0.381727	0.465048
384	th.subtypes	CD4.EM.Th17	ne	-0.0349579	0.3791	0.465048
395	th.subtypes	CD8.Naive.Th9	pn	0.0346328	0.380942	0.465048
608	cd57	CD4.EM.CD57p.HLADRp	oc	0.0825566	0.233297	0.466594
623	cd57	CD4.EM.CD57p.HLADRn	pn	0.0813489	0.236581	0.466679
230	th.subtypes	CD4.Naive.Th2	oc	-0.0307774	0.393191	0.467715
289	th.subtypes	CD8.CM.Th2	fc	-0.0300641	0.395609	0.467715
298	th.subtypes	CD8.EM.Th1	mo	0.031853	0.389551	0.467715
299	th.subtypes	CD8.EM.Th1	pn	-0.0301105	0.395452	0.467715
314	th.subtypes	CD8.EMRA.Th2	oc	-0.0307062	0.393432	0.467715
409	th.subtypes	CD8.EMRA.Th9	fc	-0.0325073	0.387342	0.467715
474	th.whole	CD4.Th2	ne	-0.0356433	0.376804	0.470328
479	th.whole	CD4.Th9	pn	-0.0324842	0.38742	0.470328
482	th.whole	CD4.Th17	oc	-0.059542	0.299915	0.470328
488	th.whole	CD4.Th1.17	oc	0.0282615	0.401738	0.470328
492	th.whole	CD4.Th1.17	ne	0.0288716	0.399661	0.470328
501	th.whole	CD8.Th2	fin	0.0398086	0.362947	0.470328
502	th.whole	CD8.Th2	mo	0.0406011	0.360329	0.470328
505	th.whole	CD8.Th9	fc	0.0510323	0.326515	0.470328
509	th.whole	CD8.Th9	pn	0.0431777	0.351864	0.470328
511	th.whole	CD8.Th17	fc	0.0591913	0.300992	0.470328
514	th.whole	CD8.Th17	mo	0.0348018	0.379623	0.470328
515	th.whole	CD8.Th17	pn	0.0314049	0.391066	0.470328
516	th.whole	CD8.Th17	ne	0.0465525	0.340886	0.470328
540	cxcr5	CD4.CM.CXCR5p	ne	0.00829629	0.470888	0.470888
550	cxcr5	CD8.Naive.CXCR5p	mo	0.0160764	0.443723	0.470888
558	cxcr5	CD8.EMRA.CXCR5p	ne	-0.0123027	0.456875	0.470888
570	cxcr5	CD8.EM.CXCR5p	ne	-0.00946628	0.466791	0.470888
328	th.subtypes	CD4.Naive.Th17	mo	0.0286423	0.400442	0.471108
325	th.subtypes	CD4.Naive.Th17	fc	0.0267195	0.407001	0.471927
443	th.subtypes	CD8.CM.Th1.17	pn	0.0269305	0.40628	0.471927
462	th.subtypes	CD8.EM.Th1.17	ne	0.0267089	0.407037	0.471927
571	cd57	CD4.Naive.CD57p.HLADRp	fc	0.053006	0.320262	0.472451
573	cd57	CD4.Naive.CD57p.HLADRp	fin	-0.0514413	0.325215	0.472451
574	cd57	CD4.Naive.CD57p.HLADRp	mo	-0.0543038	0.316177	0.472451
575	cd57	CD4.Naive.CD57p.HLADRp	pn	-0.0630289	0.289301	0.472451
576	cd57	CD4.Naive.CD57p.HLADRp	ne	-0.0563543	0.309767	0.472451
578	cd57	CD4.Naive.CD57n.HLADRp	oc	-0.0699649	0.268719	0.472451
580	cd57	CD4.Naive.CD57n.HLADRp	mo	-0.0598831	0.298869	0.472451
586	cd57	CD4.Naive.CD57p.HLADRn	mo	-0.0526931	0.32125	0.472451
590	cd57	CD4.EMRA.CD57p.HLADRp	oc	0.0548031	0.314611	0.472451
603	cd57	CD4.EMRA.CD57p.HLADRn	fin	0.0666199	0.278554	0.472451
609	cd57	CD4.EM.CD57p.HLADRp	fin	-0.0647324	0.284179	0.472451
611	cd57	CD4.EM.CD57p.HLADRp	pn	-0.0534028	0.31901	0.472451
622	cd57	CD4.EM.CD57p.HLADRn	mo	0.0609751	0.295532	0.472451
624	cd57	CD4.EM.CD57p.HLADRn	ne	0.0529817	0.320338	0.472451
625	cd57	CD4.CM.CD57p.HLADRp	fc	-0.0505374	0.328091	0.472451
628	cd57	CD4.CM.CD57p.HLADRp	mo	-0.0787891	0.243621	0.472451
652	cd57	CD8.Naive.CD57n.HLADRp	mo	0.0524771	0.321933	0.472451
657	cd57	CD8.Naive.CD57p.HLADRn	fin	-0.0524852	0.321907	0.472451
663	cd57	CD8.EMRA.CD57p.HLADRp	fin	-0.0730439	0.259819	0.472451
668	cd57	CD8.EMRA.CD57n.HLADRp	oc	-0.0636872	0.287317	0.472451
676	cd57	CD8.EMRA.CD57p.HLADRn	mo	-0.063964	0.286484	0.472451
682	cd57	CD8.EM.CD57p.HLADRp	mo	-0.071088	0.265455	0.472451
691	cd57	CD8.EM.CD57p.HLADRn	fc	-0.0536494	0.318234	0.472451
698	cd57	CD8.CM.CD57p.HLADRp	oc	-0.0692911	0.270686	0.472451
701	cd57	CD8.CM.CD57p.HLADRp	pn	-0.0661506	0.279948	0.472451
707	cd57	CD8.CM.CD57n.HLADRp	pn	-0.0682678	0.273687	0.472451
709	cd57	CD8.CM.CD57p.HLADRn	fc	-0.0514611	0.325152	0.472451
670	cd57	CD8.EMRA.CD57n.HLADRp	mo	0.0494692	0.331502	0.472637
415	th.subtypes	CD8.EMRA.Th17	fc	-0.0259367	0.409678	0.472706
80	nk.types	NK.CD8.CD16n.CD57n	oc	0.0851319	0.226379	0.475138
82	nk.types	NK.CD8.CD16n.CD57n	mo	0.0916881	0.209291	0.475138
92	nk.types	NK.CD8.CD16p.CD57p	oc	-0.0822087	0.23424	0.475138
96	nk.types	NK.CD8.CD16p.CD57p	ne	-0.106138	0.174369	0.475138
99	nk.types	NK.CD8.CD16n.CD57p	fin	-0.0710835	0.265468	0.475138
100	nk.types	NK.CD8.CD16n.CD57p	mo	0.0778465	0.246242	0.475138
106	nk.types	NK.CD16n.CD57n	mo	0.0763728	0.250368	0.475138
108	nk.types	NK.CD16n.CD57n	ne	0.0795239	0.241589	0.475138
119	nk.types	NK.CD16p.CD57p	pn	-0.0676507	0.275505	0.475138
123	nk.types	NK.CD16n.CD57p	fin	-0.104041	0.1792	0.475138
124	nk.types	NK.CD16n.CD57p	mo	0.0818782	0.235139	0.475138
126	nk.types	NK.CD16n.CD57p	ne	-0.0670893	0.277164	0.475138
585	cd57	CD4.Naive.CD57p.HLADRn	fin	-0.0458283	0.343231	0.47577
592	cd57	CD4.EMRA.CD57p.HLADRp	mo	-0.0416643	0.356828	0.47577
646	cd57	CD8.Naive.CD57p.HLADRp	mo	-0.0440255	0.349094	0.47577
660	cd57	CD8.Naive.CD57p.HLADRn	ne	-0.0434663	0.35092	0.47577
686	cd57	CD8.EM.CD57n.HLADRp	oc	-0.0424222	0.354339	0.47577
694	cd57	CD8.EM.CD57p.HLADRn	mo	0.0475158	0.337775	0.47577
712	cd57	CD8.CM.CD57p.HLADRn	mo	0.043152	0.351948	0.47577
306	th.subtypes	CD8.EM.Th2	ne	0.0244169	0.414889	0.476428
369	th.subtypes	CD4.CM.Th1.17	fin	0.0236374	0.417567	0.47722
81	nk.types	NK.CD8.CD16n.CD57n	fin	-0.0386654	0.366733	0.478221
84	nk.types	NK.CD8.CD16n.CD57n	ne	0.0143826	0.449619	0.478221
86	nk.types	NK.CD8.CD16p.CD57n	oc	-0.012771	0.45524	0.478221
87	nk.types	NK.CD8.CD16p.CD57n	fin	0.0303893	0.394506	0.478221
90	nk.types	NK.CD8.CD16p.CD57n	ne	-0.00868629	0.469522	0.478221
91	nk.types	NK.CD8.CD16p.CD57p	fc	0.0532957	0.319348	0.478221
93	nk.types	NK.CD8.CD16p.CD57p	fin	-0.0104791	0.463248	0.478221
94	nk.types	NK.CD8.CD16p.CD57p	mo	0.018479	0.43538	0.478221
98	nk.types	NK.CD8.CD16n.CD57p	oc	-0.00965278	0.466139	0.478221
102	nk.types	NK.CD8.CD16n.CD57p	ne	-0.0114918	0.459707	0.478221
104	nk.types	NK.CD16n.CD57n	oc	-0.0169401	0.44072	0.478221
109	nk.types	NK.CD16p.CD57n	fc	0.0559599	0.310996	0.478221
110	nk.types	NK.CD16p.CD57n	oc	-0.040697	0.360013	0.478221
112	nk.types	NK.CD16p.CD57n	mo	-0.0499485	0.32997	0.478221
114	nk.types	NK.CD16p.CD57n	ne	0.0275952	0.40401	0.478221
115	nk.types	NK.CD16p.CD57p	fc	0.0311334	0.391985	0.478221
116	nk.types	NK.CD16p.CD57p	oc	-0.0435004	0.350809	0.478221
117	nk.types	NK.CD16p.CD57p	fin	-0.00620408	0.478221	0.478221
118	nk.types	NK.CD16p.CD57p	mo	0.0181675	0.43646	0.478221
122	nk.types	NK.CD16n.CD57p	oc	-0.0106811	0.462541	0.478221
587	cd57	CD4.Naive.CD57p.HLADRn	pn	-0.0388697	0.366055	0.478257
695	cd57	CD8.EM.CD57p.HLADRn	pn	0.0380861	0.368657	0.478257
710	cd57	CD8.CM.CD57p.HLADRn	oc	0.0399	0.362644	0.478257
518	th.whole	CD8.Th1.17	oc	-0.0472982	0.338477	0.478427
520	th.whole	CD8.Th1.17	mo	-0.0279223	0.402895	0.478427
521	th.whole	CD8.Th1.17	pn	-0.0361397	0.375144	0.478427
522	th.whole	CD8.Th1.17	ne	0.0061454	0.478427	0.478427
470	th.whole	CD4.Th2	oc	-0.0173594	0.439264	0.479197
481	th.whole	CD4.Th17	fc	-0.0185904	0.434993	0.479197
507	th.whole	CD8.Th9	fin	-0.0182431	0.436198	0.479197
5	global.l1	Bcells	pn	0.0093168	0.467315	0.480484
54	global.l1	Lymphocytes	ne	-0.00740994	0.473994	0.480484
59	global.l1	Monocytes	pn	-0.0106223	0.462747	0.480484
62	global.l1	Granulocytes	oc	-0.00555885	0.480484	0.480484
304	th.subtypes	CD8.EM.Th2	mo	0.02117	0.426069	0.482342
451	th.subtypes	CD8.EM.Th17	fc	-0.0212734	0.425712	0.482342
175	ccr6p	CD4.Naive.CCR6n	fc	-0.0482149	0.335525	0.482378
176	ccr6p	CD4.Naive.CCR6n	oc	-0.0366237	0.373527	0.482378
177	ccr6p	CD4.Naive.CCR6n	fin	-0.0260667	0.409234	0.482378
180	ccr6p	CD4.Naive.CCR6n	ne	0.0566441	0.308866	0.482378
183	ccr6p	CD4.EMRA.CCR6n	fin	0.0841427	0.229023	0.482378
185	ccr6p	CD4.EMRA.CCR6n	pn	0.0264789	0.407823	0.482378
187	ccr6p	CD4.EM.CCR6n	fc	0.0381593	0.368414	0.482378
188	ccr6p	CD4.EM.CCR6n	oc	0.0980467	0.193453	0.482378
189	ccr6p	CD4.EM.CCR6n	fin	-0.0371769	0.371683	0.482378
194	ccr6p	CD4.CM.CCR6n	oc	0.0968007	0.196499	0.482378
195	ccr6p	CD4.CM.CCR6n	fin	-0.028746	0.400089	0.482378
198	ccr6p	CD4.CM.CCR6n	ne	0.106599	0.173319	0.482378
200	ccr6p	CD8.Naive.CCR6n	oc	-0.0247633	0.4137	0.482378
201	ccr6p	CD8.Naive.CCR6n	fin	0.0222799	0.42224	0.482378
202	ccr6p	CD8.Naive.CCR6n	mo	-0.0370539	0.372092	0.482378
204	ccr6p	CD8.Naive.CCR6n	ne	0.0647395	0.284158	0.482378
207	ccr6p	CD8.EMRA.CCR6n	fin	-0.0434286	0.351044	0.482378
208	ccr6p	CD8.EMRA.CCR6n	mo	0.0344654	0.380752	0.482378
210	ccr6p	CD8.EMRA.CCR6n	ne	-0.0527086	0.321201	0.482378
211	ccr6p	CD8.EM.CCR6n	fc	-0.0503014	0.328843	0.482378
213	ccr6p	CD8.EM.CCR6n	fin	-0.0580993	0.304357	0.482378
215	ccr6p	CD8.EM.CCR6n	pn	-0.0424656	0.354197	0.482378
216	ccr6p	CD8.EM.CCR6n	ne	-0.0210598	0.42645	0.482378
217	ccr6p	CD8.CM.CCR6n	fc	-0.064224	0.285703	0.482378
219	ccr6p	CD8.CM.CCR6n	fin	-0.0416486	0.356879	0.482378
221	ccr6p	CD8.CM.CCR6n	pn	0.019417	0.43213	0.482378
222	ccr6p	CD8.CM.CCR6n	ne	0.0708439	0.266163	0.482378
583	cd57	CD4.Naive.CD57p.HLADRn	fc	0.0351063	0.378602	0.482576
639	cd57	CD4.CM.CD57p.HLADRn	fin	0.0350807	0.378688	0.482576
70	b.types	B.HLADRp.CXCR5p	mo	-0.00854446	0.470019	0.482873
71	b.types	B.HLADRp.CXCR5p	pn	-0.00487797	0.482873	0.482873
76	b.types	B.HLADRp.CXCR5n	mo	0.0100664	0.464691	0.482873
77	b.types	B.HLADRp.CXCR5n	pn	0.00487797	0.482873	0.482873
310	th.subtypes	CD8.EMRA.Th1	mo	0.0203845	0.428783	0.483136
572	cd57	CD4.Naive.CD57p.HLADRp	oc	-0.0337674	0.383097	0.483912
178	ccr6p	CD4.Naive.CCR6n	mo	0.0161062	0.443619	0.483948
273	th.subtypes	CD8.Naive.Th1	fin	-0.0193744	0.432278	0.484797
251	th.subtypes	CD4.EM.Th1	pn	-0.0175892	0.438467	0.48494
261	th.subtypes	CD4.EMRA.Th1	fin	0.0178263	0.437643	0.48494
301	th.subtypes	CD8.EM.Th2	fc	-0.0178365	0.437608	0.48494
399	th.subtypes	CD8.Naive.Th17	fin	-0.0169282	0.441142	0.485661
127	tcell.subtypes	CD4.Naive	fc	0.0228814	0.420168	0.486961
128	tcell.subtypes	CD4.Naive	oc	-0.0421107	0.355361	0.486961
129	tcell.subtypes	CD4.Naive	fin	0.00701383	0.475382	0.486961
130	tcell.subtypes	CD4.Naive	mo	-0.112552	0.160108	0.486961
131	tcell.subtypes	CD4.Naive	pn	-0.0105155	0.46312	0.486961
132	tcell.subtypes	CD4.Naive	ne	0.024428	0.414851	0.486961
134	tcell.subtypes	CD4.EMRA	oc	0.0141367	0.450476	0.486961
135	tcell.subtypes	CD4.EMRA	fin	0.0834753	0.230816	0.486961
138	tcell.subtypes	CD4.EMRA	ne	0.117566	0.149495	0.486961
139	tcell.subtypes	CD4.EM	fc	0.00371337	0.486961	0.486961
140	tcell.subtypes	CD4.EM	oc	0.0186653	0.434734	0.486961
141	tcell.subtypes	CD4.EM	fin	-0.00446551	0.484321	0.486961
142	tcell.subtypes	CD4.EM	mo	0.00953911	0.466536	0.486961
143	tcell.subtypes	CD4.EM	pn	-0.0541799	0.316566	0.486961
144	tcell.subtypes	CD4.EM	ne	-0.0072563	0.474532	0.486961
146	tcell.subtypes	CD4.CM	oc	-0.0209895	0.426693	0.486961
147	tcell.subtypes	CD4.CM	fin	0.0716744	0.263759	0.486961
148	tcell.subtypes	CD4.CM	mo	0.0351365	0.378501	0.486961
149	tcell.subtypes	CD4.CM	pn	0.0741784	0.256578	0.486961
150	tcell.subtypes	CD4.CM	ne	0.0181408	0.436553	0.486961
152	tcell.subtypes	CD8.CM	oc	0.00482806	0.483048	0.486961
153	tcell.subtypes	CD8.CM	fin	0.0298892	0.396203	0.486961
154	tcell.subtypes	CD8.CM	mo	0.0298996	0.396167	0.486961
155	tcell.subtypes	CD8.CM	pn	0.0328165	0.386299	0.486961
156	tcell.subtypes	CD8.CM	ne	-0.0304316	0.394363	0.486961
157	tcell.subtypes	CD8.Naive	fc	-0.0511738	0.326065	0.486961
158	tcell.subtypes	CD8.Naive	oc	-0.0461121	0.342311	0.486961
159	tcell.subtypes	CD8.Naive	fin	0.0056325	0.480226	0.486961
160	tcell.subtypes	CD8.Naive	mo	-0.0491935	0.332385	0.486961
161	tcell.subtypes	CD8.Naive	pn	-0.10868	0.168625	0.486961
162	tcell.subtypes	CD8.Naive	ne	0.0256925	0.410515	0.486961
164	tcell.subtypes	CD8.EMRA	oc	0.069881	0.268963	0.486961
165	tcell.subtypes	CD8.EMRA	fin	0.052824	0.320836	0.486961
166	tcell.subtypes	CD8.EMRA	mo	0.071807	0.263376	0.486961
169	tcell.subtypes	CD8.EM	fc	-0.0846295	0.22772	0.486961
170	tcell.subtypes	CD8.EM	oc	-0.125565	0.133539	0.486961
171	tcell.subtypes	CD8.EM	fin	-0.0895127	0.214877	0.486961
172	tcell.subtypes	CD8.EM	mo	-0.0975123	0.194756	0.486961
233	th.subtypes	CD4.Naive.Th2	pn	0.0144796	0.449281	0.487452
362	th.subtypes	CD4.CM.Th17	oc	0.0140169	0.450894	0.487452
370	th.subtypes	CD4.CM.Th1.17	mo	0.0148599	0.447956	0.487452
426	th.subtypes	CD8.EMRA.Th1.17	ne	-0.0154188	0.446011	0.487452
673	cd57	CD8.EMRA.CD57p.HLADRn	fc	0.0300195	0.39576	0.491289
675	cd57	CD8.EMRA.CD57p.HLADRn	fin	-0.0308718	0.392871	0.491289
484	th.whole	CD4.Th17	mo	0.00569231	0.480016	0.491596
487	th.whole	CD4.Th1.17	fc	0.00239306	0.491596	0.491596
490	th.whole	CD4.Th1.17	mo	-0.00358316	0.487418	0.491596
512	th.whole	CD8.Th17	oc	0.00424112	0.485108	0.491596
577	cd57	CD4.Naive.CD57n.HLADRp	fc	0.0103974	0.463533	0.491894
584	cd57	CD4.Naive.CD57p.HLADRn	oc	-0.00844016	0.470384	0.491894
589	cd57	CD4.EMRA.CD57p.HLADRp	fc	0.0131704	0.453846	0.491894
591	cd57	CD4.EMRA.CD57p.HLADRp	fin	-0.00636019	0.477674	0.491894
601	cd57	CD4.EMRA.CD57p.HLADRn	fc	-0.00796906	0.472034	0.491894
604	cd57	CD4.EMRA.CD57p.HLADRn	mo	-0.00620166	0.47823	0.491894
619	cd57	CD4.EM.CD57p.HLADRn	fc	0.0098554	0.46543	0.491894
635	cd57	CD4.CM.CD57n.HLADRp	pn	-0.015168	0.446884	0.491894
641	cd57	CD4.CM.CD57p.HLADRn	pn	-0.0155766	0.445461	0.491894
642	cd57	CD4.CM.CD57p.HLADRn	ne	-0.0253581	0.41166	0.491894
644	cd57	CD8.Naive.CD57p.HLADRp	oc	0.00852479	0.470088	0.491894
651	cd57	CD8.Naive.CD57n.HLADRp	fin	-0.0175167	0.438718	0.491894
655	cd57	CD8.Naive.CD57p.HLADRn	fc	-0.0247353	0.413796	0.491894
656	cd57	CD8.Naive.CD57p.HLADRn	oc	0.0165648	0.442025	0.491894
658	cd57	CD8.Naive.CD57p.HLADRn	mo	0.008959	0.468567	0.491894
659	cd57	CD8.Naive.CD57p.HLADRn	pn	-0.0188021	0.43426	0.491894
662	cd57	CD8.EMRA.CD57p.HLADRp	oc	-0.0271593	0.405498	0.491894
669	cd57	CD8.EMRA.CD57n.HLADRp	fin	-0.0138609	0.451437	0.491894
677	cd57	CD8.EMRA.CD57p.HLADRn	pn	0.0161413	0.443497	0.491894
678	cd57	CD8.EMRA.CD57p.HLADRn	ne	0.00995088	0.465095	0.491894
680	cd57	CD8.EM.CD57p.HLADRp	oc	0.0146998	0.448514	0.491894
700	cd57	CD8.CM.CD57p.HLADRp	mo	-0.0125615	0.455971	0.491894
711	cd57	CD8.CM.CD57p.HLADRn	fin	-0.00827953	0.470947	0.491894
713	cd57	CD8.CM.CD57p.HLADRn	pn	-0.0125329	0.456071	0.491894
588	cd57	CD4.Naive.CD57p.HLADRn	ne	-0.00223363	0.492156	0.494708
612	cd57	CD4.EM.CD57p.HLADRp	ne	-0.00150681	0.494708	0.494708
621	cd57	CD4.EM.CD57p.HLADRn	fin	0.00288181	0.48988	0.494708
650	cd57	CD8.Naive.CD57n.HLADRp	oc	0.00271953	0.49045	0.494708
179	ccr6p	CD4.Naive.CCR6n	pn	0.0072042	0.474715	0.494825
181	ccr6p	CD4.EMRA.CCR6n	fc	0.00320059	0.488761	0.494825
193	ccr6p	CD4.CM.CCR6n	fc	-0.00147356	0.494825	0.494825
209	ccr6p	CD8.EMRA.CCR6n	pn	0.00149544	0.494748	0.494825
232	th.subtypes	CD4.Naive.Th2	mo	0.00953911	0.466536	0.496317
235	th.subtypes	CD4.CM.Th1	fc	-0.00965476	0.466132	0.496317
242	th.subtypes	CD4.CM.Th2	oc	-0.00916492	0.467846	0.496317
250	th.subtypes	CD4.EM.Th1	mo	0.00879612	0.469138	0.496317
367	th.subtypes	CD4.CM.Th1.17	fc	-0.00871169	0.469433	0.496317
295	th.subtypes	CD8.EM.Th1	fc	0.00662513	0.476745	0.496868
322	th.subtypes	CD4.Naive.Th9	mo	-0.00776551	0.472748	0.496868
436	th.subtypes	CD8.CM.Th17	mo	-0.00620015	0.478235	0.496868
455	th.subtypes	CD8.EM.Th17	pn	-0.00631614	0.477828	0.496868
237	th.subtypes	CD4.CM.Th1	fin	0.0026674	0.490633	0.498441
255	th.subtypes	CD4.EM.Th2	fin	0.00138133	0.495149	0.498441
258	th.subtypes	CD4.EM.Th2	ne	0.000685449	0.497593	0.498441
262	th.subtypes	CD4.EMRA.Th1	mo	0.0032596	0.488554	0.498441
309	th.subtypes	CD8.EMRA.Th1	fin	0.00209581	0.49264	0.498441
315	th.subtypes	CD8.EMRA.Th2	fin	0.00363204	0.487246	0.498441
341	th.subtypes	CD4.EMRA.Th9	pn	-0.00515101	0.481915	0.498441
366	th.subtypes	CD4.CM.Th17	ne	-0.000508178	0.498215	0.498441
438	th.subtypes	CD8.CM.Th17	ne	-0.000443931	0.498441	0.498441

## Sheet: FlowCor-GLM-Comb
	category	gate	factor	cor	p.val	p.adj	glm.pval	glm.sig.coeff	glm.pass
14	global.l1	NK.CD8p	oc	-0.295309	0.000188985	0.012473	0.000258111	test.factor	TRUE
17	global.l1	NK.CD8p	pn	-0.253732	0.00119902	0.0263783	0.0164	test.factor; factor(RACE_COMB)TRUE	TRUE
20	global.l1	NK.CD8n	oc	-0.262784	0.000821605	0.0263783	0.0120658	test.factor	TRUE
36	global.l1	CD4T	ne	0.246445	0.00161011	0.0265669	0.0115882	test.factor	TRUE
22	global.l1	NK.CD8n	mo	-0.226561	0.00345094	0.0337438	0.016945	test.factor; AGEYR_DG	TRUE
47	global.l1	dnT	pn	0.226971	0.00339925	0.0337438	0.00146031	test.factor; AGEYR_DG	TRUE
58	global.l1	Monocytes	mo	-0.225571	0.00357889	0.0337438	0.0214681	test.factor	TRUE
527	cxcr5	CD4.Naive.CXCR5p	pn	0.207601	0.00675277	0.0405166	0.0460543	(Intercept); test.factor; factor(bleed.year)15; factor(bleed.year)16; factor(bleed.year)17; factor(bleed.year)18	TRUE
13	global.l1	NK.CD8p	fc	-0.212615	0.00568361	0.0468898	0.0851401		FALSE

## Sheet: FlowCor-GLM-Female
	category	gate	factor	cor	p.val	p.adj	glm.pval	glm.sig.coeff	glm.pass
648	cd57	CD8.Naive.CD57p.HLADRp	ne	-0.476046	0.000207086	0.0298204	0.0353966	test.factor; factor(bleed.year)16	TRUE
180	ccr6p	CD4.Naive.CCR6n	ne	0.425057	0.000938096	0.0450286	0.160727		FALSE
													F

## Sheet: FlowCor-GLM-Male
	category	gate	factor	cor	p.val	p.adj	glm.pval	glm.sig.coeff	glm.pass
526	cxcr5	CD4.Naive.CXCR5p	mo	0.235614	0.0176917	0.0595787	0.00877527	(Intercept); test.factor; factor(bleed.year)15; factor(bleed.year)16; factor(bleed.year)17; factor(bleed.year)18	TRUE
527	cxcr5	CD4.Naive.CXCR5p	pn	0.230463	0.0198596	0.0595787	0.0181042	(Intercept); test.factor; factor(bleed.year)15; factor(bleed.year)16; factor(bleed.year)17; factor(bleed.year)18	TRUE
524	cxcr5	CD4.Naive.CXCR5p	oc	0.192403	0.0436478	0.0654717	0.0568409	(Intercept); factor(bleed.year)15; factor(bleed.year)16; factor(bleed.year)17; factor(bleed.year)18	FALSE
525	cxcr5	CD4.Naive.CXCR5p	fin	0.199805	0.0377885	0.0654717	0.0404218	(Intercept); test.factor; factor(bleed.year)15; factor(bleed.year)16; factor(bleed.year)17; factor(bleed.year)18	TRUE
89	nk.types	NK.CD8.CD16p.CD57n	pn	0.320047	0.00190142	0.091268	0.0389787	test.factor	TRUE
