# Supplementary material for: Aberrant T-cell phenotypes in a cohort of patients with post-treatment Lyme disease
Source: Front Immunol. 2025 Jul 9;16:1607619. doi: 10.3389/fimmu.2025.1607619 (PMC12283721; doi:10.3389/fimmu.2025.1607619)
Supplement: Supplementary file 8 [file Table8.xlsx]

## Sheet: DemographicVariable-Definitions
Parameter	Definition
AGEYR_DG	Age at diagnosis (years)
GENDR_DG	Gender at diagnosis, 1=MALE; 0=FEMALE
RACE_COMB	White, non-hispanic, 1=TRUE; 0=FALSE
incat_dg	High-Income (>$100k/yr) 1=TRUE; 0=FALSE
time_en	Duration of illness from onset date recorded from medical record to v1 study visit (days)
time_tx	Duration of illness from onset date recorded from medical record to first appropriate antibiotic treatment (days)
AX_CUR	Currently taking antibiotics at the study visit
AX_TOT	Total self-reported antibiotic exposure at the time of the study visit (days)
pretx_inax	Given inappropriate antibiocs for treatment of Lyme disease prior to appropriate antibiotics
st_exp	Given steroids for treatment of Lyme disease prior to appropriate antibiotics
RASH_MR	Initial Lyme presentation in the medical record included an erythema migrans rash
flulike_mr	Initial Lyme presentation in the medical record included a flulike illness
NEURO_MR	Initial Lyme presentation in the medical record included neurologic Lyme
ARTHRITIS_MR	Initial Lyme presentation in the medical record included late Lyme arthritis
CARDITIS_MR	Initial Lyme presentation in the medical record included Lyme carditis
ELRES_L2	ELISA result
SEROGRP	CDC 2-tier positive based on acute/convalescent algorithm and duration of illness
TEMPF_PE	Temperature on physical exam
PULSE_PE	Pulse on physical exam
SBPRE_PE	Systolic blood pressure on physical exam
DBPRE_PE	Diastolic blood pressure on physical exam
AST_L1	AST Liver function result
ALT_L1	ALT liver function result
ALK_L1	ALK-phos liver function result
LYMPH_L1	Lymphocyte count (clinical lab)
WBC_L1	Total white blood cell count (clinical lab)
GRAN_L1	Granulocyte count (clinical lab)
MONO_L1	Monocyte count (clinical lab)
EOS_L1	Eosinophil count (clinical lab)
hrtds_bh	Heart disease
thyds_bh	Thyroids disease
neuro_bh	Neuropathy
disab_dg	Out of work on disability
bmi	Body mass index
diabs_bh	Diabetes
cptun_bh	Carpal tunnel syndrome
fc	Fatigue/Cognitive factor score
oc	Ocular disequilibrium factor score
fin	Infection-type factor score
pn	Musculoskeletal pain factor score
ne	Neurologic factor score
mo	Mood-related factor score

## Sheet: Factor-Definitions
Parameter	Definition	Composite Symptoms (Rebman, Yang, Aucott 2021 BMJOpen)
fc	Fatigue/Cognitive factor score	Difficulty focusing; Memory changes; Difficulty finding words; Fatigue
oc	Ocular disequilibrium factor score	Double vision; Dizziness; Visual Clarity; Nausea; Photophobia; Vomiting
fin	Infection-type factor score	Chills;Fever;Sweats;Difficulty sleeping
pn	Musculoskeletal pain factor score	Joint pain; muscle pain; joint swelling
ne	Neurologic factor score	Paresthesia (face/scalp); Fasciculation; Paresthesia (hands/feet); Neck pain; Tinnitus
mo	Mood-related factor score	Depression;Anxiety;Difficulty breathing; Irratibility; Heart Palpitations

## Sheet: plqs-cluster-demographics
PLQS Patient Subgroup	1	2	3	4	5	6
AGEYR_DG	50.2308	48.6667	46.6818	48.1429	42.871	48.5205
GENDR_DG	0.661538	0.458333	0.477273	0.457143	0.354839	0.712329
RACE_COMB	0.876923	0.958333	0.840909	0.971429	0.967742	0.931507
time_tx	232.908	147.792	173.909	296.229	141.29	226.192
pretx_inax	0.0769231	0.208333	0.0909091	0.171429	0.0645161	0.164384
RASH_MR	0.323077	0.5	0.409091	0.4	0.451613	0.438356
flulike_mr	0.615385	0.833333	0.909091	0.628571	0.741935	0.684932
NEURO_MR	0.107692	0.125	0.0681818	0.0571429	0.0322581	0.0273973
ARTHRITIS_MR	0.138462	0.0416667	0	0.171429	0	0.178082
CARDITIS_MR	0	0	0	0.0285714	0.0322581	0.0273973
st_exp	0.369231	0.5	0.181818	0.314286	0.225806	0.219178
time_en	1123.38	964.667	1123.16	1719.17	1521.06	956.411
SEROGRP	0.4	0.291667	0.5	0.457143	0.322581	0.452055
ELRES_L2	0.6	0.458333	0.568182	0.714286	0.483871	0.69863
AX_CUR	0.0615385	0.0833333	0.159091	0.142857	0.193548	0.150685
AX_TOT	105.2	81.5417	112.705	120.4	145.645	75.2466
AST_L1	21.4462	19.0833	23.3182	23.4571	20.0968	21.3699
ALT_L1	22.5846	26.7083	25.4091	28.0571	21.5484	24.7945
ALK_L1	68.5538	67.0417	70.1364	75.8571	68.7419	70
GRAN_L1	4.36322	4.39208	4.255	4.44057	4.66516	3.5163
EOS_L1	0.164154	0.210833	0.151591	0.158857	0.143226	0.158493
MONO_L1	0.593492	0.567917	0.546591	0.632571	0.567742	0.560822
wbc_l1	7.12923	7.14583	6.87727	7.17143	7.45806	6.17945
lymph_l1	1.97065	1.94	1.93432	1.904	2.04387	1.90342
incat_dg	0.507692	0.541667	0.545455	0.428571	0.483871	0.726027
bmi	26.2257	24.4894	27.3911	26.5946	23.7289	24.6037
disab_dg	0.0307692	0.0833333	0.0227273	0.0857143	0.0967742	0.0136986
thyds_bh	0.0153846	0.0416667	0.159091	0.0857143	0.0645161	0.0684932
diabs_bh	0.0461538	0.0416667	0	0.0285714	0.0322581	0.0273973
hrtds_bh	0.184615	0.166667	0.0681818	0.285714	0.129032	0.109589
migrn_bh	0.107692	0.208333	0.204545	0.314286	0.387097	0.136986
cptun_bh	0.0769231	0.166667	0.136364	0.2	0.129032	0.0410959
neuro_bh	0.0461538	0.0833333	0.0681818	0.0857143	0.193548	0.0273973

## Sheet: PLQS-Factor-Scores
	PLQS Patient Subgroup
PLQS Factor	1	2	3	4	5	6
fc	1.06923	1.90625	2.3125	1.25	2.51613	0.835616
oc	0.235897	0.5625	0.435606	0.509524	1.34946	0.159817
fin	0.411538	1.26042	0.539773	1.39286	1.41129	0.291096
mo	0.233846	0.683333	0.736364	0.868571	1.64516	0.252055
pn	1.48718	2.01389	1.31061	1.44762	1.90323	0.52968
ne	0.670769	1.70833	0.668182	0.531429	1.25806	0.268493

## Sheet: plqs-cluster-demographics-tests
	var	p.val	p.adj
1	GENDR_DG	0.00224408	0.0412294
6	ARTHRITIS_MR	0.00249875	0.0412294
4	flulike_mr	0.00849575	0.0934533
18	migrn_bh	0.015992	0.131934
9	st_exp	0.0322848	0.180349
13	incat_dg	0.0327908	0.180349
20	neuro_bh	0.0814593	0.384022
19	cptun_bh	0.10095	0.385907
15	thyds_bh	0.112444	0.385907
17	hrtds_bh	0.116942	0.385907
14	disab_dg	0.141929	0.424663
10	ELRES_L2	0.154423	0.424663
29	GRAN_L1	0.222315	0.564338
2	RACE_COMB	0.247376	0.583101
8	pretx_inax	0.295852	0.647791
5	NEURO_MR	0.325337	0.647791
11	AX_CUR	0.361319	0.647791
30	EOS_L1	0.374366	0.647791
24	time_en	0.374666	0.647791
33	lymph_l1	0.406465	0.647791
31	MONO_L1	0.426801	0.647791
28	ALK_L1	0.448277	0.647791
23	time_tx	0.458122	0.647791
12	SEROGRP	0.481297	0.647791
7	CARDITIS_MR	0.508246	0.647791
22	bmi	0.510381	0.647791
25	AX_TOT	0.543632	0.664439
21	AGEYR_DG	0.590594	0.696057
3	RASH_MR	0.651742	0.733182
32	wbc_l1	0.666529	0.733182
26	AST_L1	0.750295	0.796306
16	diabs_bh	0.783108	0.796306
27	ALT_L1	0.796306	0.796306

## Sheet: pairwise-plqs-clusters-ARTHRITI
PLQS Patient Subgroup	1	2	3	4	5	6
1	NA	0.460554	0.0388735	0.889164	0.0732124	0.803688
2	NA	NA	0.529412	0.417855	0.595041	0.380096
3	NA	NA	NA	0.0388735	1	0.0261744
4	NA	NA	NA	NA	0.0732124	1
5	NA	NA	NA	NA	NA	0.0388735
6	NA	NA	NA	NA	NA	NA

## Sheet: pairwise-plqs-clusters-flulike_
PLQS Patient Subgroup	1	2	3	4	5	6
1	NA	0.221576	0.0112616	1	0.482472	0.646921
2	NA	NA	0.646921	0.357141	0.649209	0.420653
3	NA	NA	NA	0.0305864	0.221576	0.0305864
4	NA	NA	NA	NA	0.646921	0.710874
5	NA	NA	NA	NA	NA	0.710874
6	NA	NA	NA	NA	NA	NA

## Sheet: pairwise-plqs-clusters-GENDR_DG
PLQS Patient Subgroup	1	2	3	4	5	6
1	NA	0.174149	0.159402	0.142649	0.0583891	0.728152
2	NA	NA	1	1	0.728152	0.0866246
3	NA	NA	NA	1	0.579071	0.068946
4	NA	NA	NA	NA	0.686988	0.068946
5	NA	NA	NA	NA	NA	0.0141184
6	NA	NA	NA	NA	NA	NA

## Sheet: ClusterResolutionMetrics
nK	APN	AD	ADM	FOM	Median Silhouette Score
2	0.115279	2.72509	0.380257	0.885136	0.351189
3	0.169825	2.49978	0.398583	0.849336	0.206386
4	0.289517	2.49747	0.709048	0.863986	0.177575
5	0.337518	2.45018	0.806758	0.858505	0.160371
6	0.399037	2.41765	0.907718	0.861026	0.168769
7	0.440379	2.37264	0.981471	0.86162	0.173417
8	0.479196	2.3551	1.03783	0.850423	0.165662
9	0.441427	2.27798	0.964773	0.84645	0.164787
10	0.459216	2.24188	0.982123	0.839637	0.158385
	The above five measures (APN, AD, ADM, FOM, and Silhouette Score) were used to aid in choosing 6 as the number of PTLD symptom subgroups for the analyses presented in this manuscript. K-means clustering was used to generate between 2-10 patient clusters with performance parameters calculated for each nK.
